# Supplementary material for: Correlation of T1- to T2-weighted signal intensity ratio with T1- and T2-relaxation time and IDH mutation status in glioma
Source: Sci Rep. 2022 Nov 5;12:18801. doi: 10.1038/s41598-022-23527-9 (PMC9637175; doi:10.1038/s41598-022-23527-9)
Supplement: Supplementary file 1 — Supplementary Tables. [file 41598_2022_23527_MOESM1_ESM.xlsx]

## Sheet: Table S1 (cohort and rT1T2)
Institution	Patient number	Rsearch ID	Inclusion	Age	Sex	Pathology	WHO	IDH	IDH1	IDH2	rT1/T2max	rT1/T2 min	rT1/T2 average	rT1/T2 SD	Magnetic filed strength	Model	TR for T1WI (msec)	TE for T1WI (msec)	TR for T2WI (msec)	TE for T2WI (msec)	Comments
AMUH	1	AMUH_00001	○	21	F	DA	2	+			0.904657	0.2483	0.399107	0.0684064	1.5	SIGNA EXCITE	500	13	3300	103.32
AMUH	2	AMUH_00002	○	37	M	OL	2	+			1.05327	0.36552	0.722867	0.0797715	1.5	SIGNA EXCITE	560	14	3300	106.416
AMUH	3	AMUH_00003	○	35	M	DA	2	-			1.15655	0.466084	0.919862	0.098846	1.5	SIGNA EXCITE	540	14	3400	96.448
AMUH	4	AMUH_00004	○	28	M	AA	3	-			1.32648	0.000969607	0.727765	0.164818	3	DISCOVERY MR750w	2167.56	9.592	5000	96.984
AMUH	5	AMUH_00005	○	31	F	AA	3	+			0.846474	0.3025	0.555905	0.0887684	3	DISCOVERY MR750w	2250	9.696	5000	102.296
AMUH	6	AMUH_00006	× Atypical (T2 very low)	18	F	DA	2	-							3	DISCOVERY MR750w	2277.2	9.232	5325	103.836
AMUH	7	AMUH_00007	○	47	M	DA	2	+			1.20539	0.303705	0.742923	0.192819	3	DISCOVERY MR750w	2276.1	9.184	5000	106.428
AMUH	8	AMUH_00008	○	82	M	OL	2	+			1.24699	0.374035	0.752973	0.112358	3	DISCOVERY MR750w	2266.4	9.072	5000	106.68
AMUH	9	AMUH_00009	○	52	F	DA	2	+			1.31002	0.611255	0.823731	0.124525	3	DISCOVERY MR750w	2277.2	9.232	5000	107.184
AMUH	10	AMUH_00010	○	34	F	AA	3	-			2.67814	0.545103	1.11892	0.23658	3	DISCOVERY MR750w	2034.61	7.592	4501	102.48
AMUH	11	AMUH_00011	○	43	M	AA	3	+			1.11072	0.327806	0.663666	0.0960267	3	DISCOVERY MR750w	2036.45	7.664	4545	103.572
AMUH	12	AMUH_00012	○	73	F	DA	2	+			1.35433	0.507195	0.903033	0.0802679	1.5	Achieva	521.451	12.4	4177.89	90
AMUH	13	AMUH_00013	○	44	M	DA	2	+			1.23085	0.279924	0.617394	0.116454	3	DISCOVERY MR750w	1972.7	7.68	4361	103.404
AMUH	14	AMUH_00014	○	64	M	AA	3	-			1.13361	0.460582	0.830223	0.0856048	3	DISCOVERY MR750w	2037.53	7.688	4176.48	90	T2WI was achieved by 1.5 T Achieva
AMUH	15	AMUH_00015	○	48	M	AA	3	+			1.08066	0.262663	0.668182	0.119665	3	DISCOVERY MR750w	2037.53	7.696	5137	107.312
AMUH	16	AMUH_00016	○	43	M	AA	3	+			1.48643	0.207907	0.47091	0.116499	3	DISCOVERY MR750w	2254.2	10.184	4370	103.74
AMUH	17	AMUH_00017	○	43	M	DA	2	+			1.37731	0.321841	0.748252	0.164595	3	DISCOVERY MR750w	1974.53	7.712	4326	102.648
AMUH	18	AMUH_00018	○	75	M	AA	3	-			1.33687	0.309958	0.749234	0.148621	3	DISCOVERY MR750w	1976.06	7.752	4932	107.236
AMUH	19	AMUH_00019	○	65	M	AA	3	-			1.22247	0.321539	0.686646	0.113461	3	DISCOVERY MR750w	2199.9	8.376	5368	104.108
AMUH	20	AMUH_00020	○	41	F	OL	2	+			0.982189	0.289924	0.551565	0.0948448	3	DISCOVERY MR750w	2199.5	8.368	5374	104.244
AMUH	21	AMUH_00021	○	41	F	DA	2	+			1.22522	0.28019	0.634951	0.102277	3	DISCOVERY MR750w	2197.8	8.312	5370	104.176
AMUH	22	AMUH_00022	× Hemorrahge, BRAF mutaion	36	M	High-grade astrocytoma with BRAF V600E, ATRX and CDKN2A/B alterations		-							3	DISCOVERY MR750w	2200.5	8.368	5592	104.176
AMUH	23	AMUH_00023	○	34	F	OL	2	+			1.16005	0.22693	0.714822	0.133702	3	DISCOVERY MR750w	2201	8.408	5367	104.176
AMUH	24	AMUH_00024	○	76	M	DA	2	+			0.900531	0.292616	0.542262	0.0932781	3	DISCOVERY MR750w	2247.9	8.496	5147	104.312
AMUH	25	AMUH_00025	○	69	M	DA	2	-			0.918445	0.343391	0.617848	0.0756209	3	DISCOVERY MR750w	3959.2	16.192	5348	103.7
AMUH	26	AMUH_00026	○	44	F	AA	3	-			1.02077	0.371243	0.692565	0.0621574	3	DISCOVERY MR750w	2200.9	8.408	5373	104.312
AMUH	27	AMUH_00027	○	53	M	OL	2	+			1.24601	0.204284	0.654938	0.114963	3	DISCOVERY MR750w	2420	9	4500	101
OICI	1	OICI_00001	○	29	F	AOA	3	-	CGT	AGG	1.00681	0.346714	0.56978	0.154445	1.5	Symphony	450	9.9	4520	90
OICI	2	OICI_00002	○	88	F	AOA	3	+	c.395G>A p.R132H COSM28746	AGG	0.989147	0.301327	0.595648	0.115373	1.5	Symphony	545	12	3800	91
OICI	3	OICI_00003	○	52	M	AOA	3	+	c.395G>A p.R132H COSM28746	AGG	1.34004	0.216318	0.584016	0.160659	3	TrioTim	230	2.43	4500	89
OICI	4	OICI_00004	○	45	M	AA	3	+	c.395G>A p.R132H COSM28746	AGG	1.1293	0.251102	0.587339	0.121994	3	TrioTim	230	2.43	4500	89
OICI	5	OICI_00005	○	44	M	Gemisocytic Astrocytoma	2	-	(1)(2) CGT	(1)(2) AGG	0.97872	0.373414	0.606479	0.135691	3	TrioTim	210	2.43	4680	89
OICI	6	OICI_00006	○	36	F	Glioma	2	+	(1)(2) c.395G>A p.R132H COSM28746	(1)(2) AGG	0.970814	0.531369	0.734795	0.0808255	3	TrioTim	230	2.43	4500	89
OICI	7	OICI_00007	○	68	3	AA	3	+	(1)(2) c.395G>A p.R132H COSM28746	(1)(2) AGG	1.01879	0.289232	0.634148	0.136495	3	Spectra	2500	10	5000	90
OICI	8	OICI_00008	○	70	M	DA	2	-	(1)(2) CGT	(1)(2) AGG	1.22698	0.314219	0.834906	0.121955	3	Signa HDxt	2863.32	17.776	4800	90.432
OICI	9	OICI_00009	○	49	F	DA	2	-	(1)(2) CGT	(1)(2) AGG	1.06255	0.389574	0.653613	0.111145	3	TrioTim	230	2.43	4500	89
OICI	10	OICI_00010	○	44	F	DA	2	-	(1)(2) CGT	(1)(2) AGG	1.44011	0.876428	1.16888	0.0969458	1.5	MRT200PP3	402.9	15	3657	120
OICI	11	OICI_00011	○	37	M	AA	3	+	(1)(2) c.395G>A p.R132H COSM28746	(1)(2) AGG	1.04495	0.245893	0.519122	0.146889	1.5	MRT200PP3	450	15	4000	120
OICI	12	OICI_00012	○	79	M	DA	2	-	(2)(3) CGT	(3) AGG	1.22128	0.458716	0.815409	0.105784	3	TrioTim	230	2.43	4500	89
OICI	13	OICI_00013	○	47	M	Low grade glioma		-	(2)(3) CGT	(2)(3) AGG	1.04225	0.565463	0.854253	0.0803667	3	TrioTim	200	2.43	3000	89
OICI	14	OICI_00014	○	75	F	AA	3	-	(2)(3) CGT	(2)(3) AGG	1.26474	0.550072	1.00804	0.117	3	TrioTim	240	2.52	5000	104
OICI	15	OICI_00015	○	27	M	AA	3	+	(2)(3) c.395G>A p.R132H COSM28746	(2)(3) AGG	1.2118	0.401821	0.687275	0.0863624	3	TrioTim	240	2.52	2500	300
OICI	16	OICI_00016	○	29	M	DA	2	+	(2)(3) c.395G>A p.R132H COSM28746	(2)(3) AGG	1.01855	0.319895	0.618939	0.0920878	3	TrioTim	240	2.52	5000	104
OICI	17	OICI_00017	○	39	M	OL	2	+	(2) c.395G>A p.R132H COSM28746 (3) -	(2)(3) AGG	1.22946	0.587725	0.851766	0.093831	3	TrioTim	240	2.52	5000	104
OICI	18	OICI_00018	○	39	F	AA	3	+	(FFPE) c.395G>A p.R132H COSM28746	(FFPE) AGG	1.04603	0.223431	0.475142	0.13725	3	Achieva	2412.5	21.83	5140.68	100
OICI	19	OICI_00019	○	76	M	DA	2	-	(2) CGT (3) CGT	(2) AGG (3) AGG	1.13931	0.454256	0.715793	0.0840776	3	Prisma	240	2.52	5000	104
OICI	20	OICI_00020	× No images	42	F	AO	3	+	(2) c.395G>A p.R132H COSM28746 (3) c.395G>A p.R132H COSM28746	(2) AGG (3) AGG
OICI	21	OICI_00021	○	29	F	OL	2	+	(2) c.395G>A p.R132H COSM28746 (3) c.395G>A p.R132H COSM28746	(2) AGG (3) AGG	1.06809	0.753372	0.923374	0.0504943	3	Prisma	240	2.52	5000	104
OICI	22	OICI_00022	○	40	M	DA	2	+	(2)(3) c.395G>A p.R132H COSM28746	(2) AGG (3) AGG	0.969921	0.351771	0.548642	0.0875142	3	Prisma	240	2.52	5000	104
OICI	23	OICI_00023	× GBM, No images	77	F	GBM	4	-	(FFPE) CGT	(FFPE) AGG
OICI	24	OICI_00024	○	48	F	DA	2	-	CGT	AGG	1.16472	0.634919	0.860056	0.0802665	3	Prisma	240	2.52	5000	104
OICI	25	OICI_00025	○	35	F	AA	3	+	(2) c.395G>A p.R132H COSM28746 (3) c.395G>A p.R132H COSM28746	(2) AGG (3) AGG	1.16739	0.375609	0.709789	0.106179	3	Prisma	240	2.52	5000	104
OICI	26	OICI_00026	○	68	F	AA	3	-	(2) CGT	(2) AGG	1.4993	0.559837	1.11435	0.112627	3	Prisma	240	2.52	5000	104
OICI	27	OICI_00027	○	48	F	OL	2	+	(2) c.395G>A p.R132H COSM28746 (3) c.395G>A p.R132H COSM28746	(2) AGG (3) AGG	1.07798	0.625211	0.858066	0.0810147	3	Prisma	240	4	4500	96
OICI	28	OICI_00028	○	68	M	AA	3	-	(2) CGT (3) CGT	(2) AGG (3) AGG	0.908337	0.339806	0.590729	0.0894236	1.5	Achieva	500	13	5142.36	100
OICI	29	OICI_00029	○	81	F	Low grade glioma		-	(2) CGT (3) CGT	(2) AGG (3) AGG	1.29442	0.737718	1.0499	0.0937306	1.5	Aera	240	4	7200	69
OICI	30	OICI_00030	○	34	M	DA	2	+	(2) c.395G>A p.R132H COSM28746 (3) c.395G>A p.R132H COSM28746	(2) AGG (3) AGG	0.934191	0.241687	0.403514	0.0830242	3	Prisma	240	2.52	5000	104
OICI	31	OICI_00031	× GBM	30	M	GBM	4	+	(2) c.395G>A: p.R132H: COSM28746 (3) c.395G>A: p.R132H: COSM28746	(2) AGG (3) AGG					3	Prisma	240	2.52	5000	104
OICI	32	OICI_00032	○	37	M	OL	2	+	(2) c.395G>A: p.R132H: COSM28746 (3) c.395G>A: p.R132H: COSM28746	(2) AGG (3) AGG	1.33229	0.344929	0.784713	0.15336	3	Prisma	240	2.52	5000	104
St. Joseph Hospital/Medical Center, Phoenix, AZ	1	TCIA_00001	× Slice mismach	20	F	OL	2	+							3	SIGNA HDx	6.392	2.524	4500	81.072
St. Joseph Hospital/Medical Center, Phoenix, AZ	2	TCIA_00002	○	36	F	DA	2	+			1.29273	0.299078	0.531322	0.125879	3	SIGNA HDx	6.76	2.784	4500	81.072
St. Joseph Hospital/Medical Center, Phoenix, AZ	3	TCIA_00003	○	70	F	DA	3	-			1.30321	0.658841	0.966415	0.0748363	1.5	Signa HDxt	9.352	4.476	4400	91.7329
St. Joseph Hospital/Medical Center, Phoenix, AZ	4	TCIA_00004	○	30	F	DA	3	+			1.20506	0.468015	0.87594	0.0960458	1.5	SIGNA EXCITE	766.664	17	5400	113.36
St. Joseph Hospital/Medical Center, Phoenix, AZ	5	TCIA_00005	○	49	F	OL	2	+			1.13475	0.474703	0.844161	0.107894	1.5	SIGNA EXCITE	683.332	17	4450	80.584
St. Joseph Hospital/Medical Center, Phoenix, AZ	6	TCIA_00006	○	32	M	OA	3	+			1.32854	0.427574	0.824908	0.105651	1.5	SIGNA EXCITE	750	17	5200	112.528
St. Joseph Hospital/Medical Center, Phoenix, AZ	7	TCIA_00007	○	36	M	OA	3	+			1.2352	0.443485	0.860888	0.140159	1.5	SIGNA EXCITE	750	17	5200	112.944
St. Joseph Hospital/Medical Center, Phoenix, AZ	8	TCIA_00008	○	40	F	OA	2	+			1.10747	0.568939	0.827974	0.0618657	1.5	SIGNA EXCITE	666.664	17	4100	87.424
St. Joseph Hospital/Medical Center, Phoenix, AZ	9	TCIA_00009	○	54	M	OL	3	+			1.70703	0.30872	0.835107	0.160735	1.5	SIGNA EXCITE	666.664	17	4800	116.532
St. Joseph Hospital/Medical Center, Phoenix, AZ	10	TCIA_00010	○	31	M	OA	3	+			1.06029	0.297109	0.541045	0.104856	3	SIGNA EXCITE	6.773	2.772	4200	82.752
St. Joseph Hospital/Medical Center, Phoenix, AZ	11	TCIA_00011	○	44	F	DA	2	+			1.10878	0.391888	0.677435	0.0911288	1.5	SIGNA EXCITE	666.664	17	4550	93.248
St. Joseph Hospital/Medical Center, Phoenix, AZ	12	TCIA_00012	× Insufficient images	20	F	OL	2	+							3	SIGNA HDx			4000	119.16
St. Joseph Hospital/Medical Center, Phoenix, AZ	13	TCIA_00013	○	62	M	OL	2	-			1.42931	0.621329	1.02092	0.102442	3	SIGNA EXCITE	550	18	5000	112.716
St. Joseph Hospital/Medical Center, Phoenix, AZ	14	TCIA_00014	○	53	M	DA	3	+			1.39146	0.581635	1.01243	0.127477	1.5	SIGNA EXCITE	716.664	17	5300	112.736
St. Joseph Hospital/Medical Center, Phoenix, AZ	15	TCIA_00015	○	35	M	OL	3	+			1.87218	0.29583	0.798227	0.217726	1.5	SIGNA EXCITE	9.372	4.484	5000	112.424
St. Joseph Hospital/Medical Center, Phoenix, AZ	16	TCIA_00016	○	39	M	DA	3	+			1.68836	0.451291	0.967329	0.173996	3	SIGNA EXCITE	550	17	5000	113.796
St. Joseph Hospital/Medical Center, Phoenix, AZ	17	TCIA_00017	○	60	F	DA	3	-			1.3213	0.875894	1.0991	0.0662957	1.5	SIGNA EXCITE	716.664	17	5200	113.256
St. Joseph Hospital/Medical Center, Phoenix, AZ	18	TCIA_00018	○	41	F	OL	3	+			1.51315	0.571193	1.12087	0.128128	1.5	SIGNA EXCITE	666.664	17	5000	112.84
St. Joseph Hospital/Medical Center, Phoenix, AZ	19	TCIA_00019	○	29	M	OA	3	+			1.44467	0.484234	0.844167	0.154994	1.5	SIGNA EXCITE	783.332	17	5600	112.84
St. Joseph Hospital/Medical Center, Phoenix, AZ	20	TCIA_00020	○	29	F	DA	3	+			1.00986	0.53647	0.788107	0.0531044	1.5	SIGNA EXCITE	666.664	17	5000	113.36
St. Joseph Hospital/Medical Center, Phoenix, AZ	21	TCIA_00021	○	60	M	OL	3	+			1.3287	0.473342	0.844254	0.113868	1.5	SIGNA EXCITE	683.332	17	5000	112.944
St. Joseph Hospital/Medical Center, Phoenix, AZ	22	TCIA_00022	○	75	M	OL	3	+			1.75567	0.445586	0.884499	0.156327	1.5	SIGNA EXCITE	23	4.6	4600	86.352
St. Joseph Hospital/Medical Center, Phoenix, AZ	23	TCIA_00023	○	51	F	OL	2	+			0.882	0.291648	0.465198	0.0910733	1.5	SIGNA EXCITE	683.332	17	5000	112.736
St. Joseph Hospital/Medical Center, Phoenix, AZ	24	TCIA_00024	× Slice mismach	43	M	OA	2	+							1.5	SIGNA EXCITE	666.664	17	4766.66	93.248
St. Joseph Hospital/Medical Center, Phoenix, AZ	25	TCIA_00025	× Slice mismach	38	M	OL	2	+							3	SIGNA HDx	6.76	2.784	4650	81.072
St. Joseph Hospital/Medical Center, Phoenix, AZ	26	TCIA_00026	○	58	M	OA	3	+			1.33281	0.366748	0.766973	0.164992	1.5	SIGNA EXCITE	450	17	5000	112.632
St. Joseph Hospital/Medical Center, Phoenix, AZ	27	TCIA_00027	○	21	M	OL	2	+			1.27729	0.636176	0.926614	0.0983784	1.5	SIGNA EXCITE	666.664	17	5000	113.36
St. Joseph Hospital/Medical Center, Phoenix, AZ	28	TCIA_00028	○	61	M	OA	2	+			1.77835	0.234565	0.613519	0.114078	3	SIGNA EXCITE	5.888	2.124	5500	81.434
Case Western Reserve University, Cleveland, OH	29	TCIA_00029	○	74	F	OA	2	+			1.19758	0.754252	0.950026	0.0803318	3	Skyra	2200	2.45	6000	104
Case Western Reserve University, Cleveland, OH	30	TCIA_00030	× Slice mismach	44	F	OL	2	+							3	Skyra			5500	94
St. Joseph Hospital/Medical Center, Phoenix, AZ	31	TCIA_00031	○	67	M	OA	3	+			1.4131	0.474106	0.928003	0.152533	1.5	SIGNA EXCITE	9.388	4.488	5000	113.464
Case Western Reserve University, Cleveland, OH	32	TCIA_00032	○	37	F	DA	3	+			1.39942	0.676468	0.972891	0.120795	3	Skyra	2200	2.45	6000	104
St. Joseph Hospital/Medical Center, Phoenix, AZ	33	TCIA_00033	○	28	M	OA	2	+			1.461	0.327177	0.766825	0.163385	1.5	SIGNA EXCITE	9.428	4.54	5000	112.632
Case Western Reserve University, Cleveland, OH	34	TCIA_00034	○	60	M	OL	2	+			1.11304	0.41897	0.709065	0.146468	1.5	Avanto	2160	2.81	5000	91
Case Western Reserve University, Cleveland, OH	35	TCIA_00035	○	28	M	OL	2	+			1.42455	0.342933	0.858003	0.165297	3	Verio	1900	2.75	5000	96
Case Western Reserve University, Cleveland, OH	36	TCIA_00036	○	59	F	DA	3	-			1.34578	0.526355	0.875284	0.119254	1.5	Symphony	2160	3.45	4190	94
Case Western Reserve University, Cleveland, OH	37	TCIA_00037	× Slice mismach	49	M	OA	2	+							3	Verio			5000	93
Case Western Reserve University, Cleveland, OH	38	TCIA_00038	○	23	F	DA	2	+			1.08536	0.200478	0.265277	0.0509272	1.5	Symphony	2160	3.45	4300	91
Case Western Reserve University, Cleveland, OH	39	TCIA_00039	○	30	M	DA	2	+			1.30282	0.299195	0.724941	0.187881	1.5	Symphony	2160	3.45	4300	91
Case Western Reserve University, Cleveland, OH	40	TCIA_00040	○	33	F	OL	2	+			1.20942	0.296713	0.654206	0.184929	3	Verio	1900	2.75	5000	93
Case Western Reserve University, Cleveland, OH	41	TCIA_00041	○	49	F	OA	2	-			0.964308	0.26823	0.552058	0.147244	1.5	Symphony	2160	3.45	4300	91
Case Western Reserve University, Cleveland, OH	42	TCIA_00042	○	27	F	OL	2	+			1.07361	0.358385	0.612518	0.109893	1.5	Symphony	2160	3.45	4230	90
Case Western Reserve University, Cleveland, OH	43	TCIA_00043	○	70	M	OL	2	+			1.18764	0.456262	0.688792	0.126364	3	Verio	1900	2.75	5251	93
Case Western Reserve University, Cleveland, OH	44	TCIA_00044	○	63	M	OL	3	-			1.72943	0.417134	1.03431	0.238304	1.5	Avanto	529	12	5000	91
Case Western Reserve University, Cleveland, OH	45	TCIA_00045	○	62	M	OL	2	+			1.46656	0.443046	0.809436	0.16304	1.5	Symphony	2160	3.45	5700	93
Henry Ford Hospital, Detroit, MI	46	TCIA_00046	○	74	F	OL	3	+			1.11549	0.187164	0.70454	0.116034	3	Ingenia	2000	20	3000	80
Henry Ford Hospital, Detroit, MI	47	TCIA_00047	× Slice mismach	27	F	DA	3	+							3	Ingenia	2000	20	3000	80
Henry Ford Hospital, Detroit, MI	48	TCIA_00048	○	35	F	OA	2	+			1.06505	0.526353	0.782874	0.0900815	1.5	SIGNA HDx	550	14	3500	63.168
Henry Ford Hospital, Detroit, MI	49	TCIA_00049	○	60	M	OL	2	+			1.04666	0.28026	0.625526	0.0962553	3	Ingenia	2000	20	3000	80
Henry Ford Hospital, Detroit, MI	50	TCIA_00050	○	37	F	OL	2	+			1.01512	0.0364679	0.635302	0.127302	3	Ingenia	2000	20	3000	80
Henry Ford Hospital, Detroit, MI	51	TCIA_00051	○	46	F	DA	3	-			1.372	0.432661	0.874988	0.121041	3	SIGNA EXCITE	2111.74	6.356	4000	103.464
Henry Ford Hospital, Detroit, MI	52	TCIA_00052	○	33	F	DA	3	+			0.987058	0.203779	0.471112	0.127293	1.5	Ingenia	422.334	15	6251.35	100
Henry Ford Hospital, Detroit, MI	53	TCIA_00053	○	62	F	DA	2	+			1.08071	0.424532	0.781649	0.0823459	1.16	OASIS	479	12	4829	96
Henry Ford Hospital, Detroit, MI	54	TCIA_00054	○	70	M	OL	3	-			1.17853	0.4169	0.680912	0.109756	3	Ingenia	2000	20	3000	80
Henry Ford Hospital, Detroit, MI	55	TCIA_00055	○	42	M	OL	2	+			1.06299	0.432209	0.708723	0.0918737	1.5	Signa HDxt	550	14	3500	59.456
Henry Ford Hospital, Detroit, MI	56	TCIA_00056	○	51	M	OA	2	+			1.08179	0.157271	0.438019	0.121983	3	SIGNA EXCITE	2152.82	6.356	4000	103.464
Henry Ford Hospital, Detroit, MI	57	TCIA_00057	○	33	M	DA	3	+			1.11901	0.281642	0.66362	0.113946	3	SIGNA EXCITE	2060.84	6.356	4000	103.464
Henry Ford Hospital, Detroit, MI	58	TCIA_00058	○	55	F	OL	3	+			1.6222	0.341491	0.863602	0.154343	3	SIGNA EXCITE	2107.14	6.356	4000	103.464
Henry Ford Hospital, Detroit, MI	59	TCIA_00059	○	69	F	OA	2	+			1.14044	0.170414	0.493776	0.144609	3	SIGNA EXCITE	2039.94	6.356	4000	103.464
Henry Ford Hospital, Detroit, MI	60	TCIA_00060	○	29	F	OA	2	+			1.63868	0.428002	1.01365	0.161136	3	SIGNA EXCITE	2540.29	6.356	4000	103.464
Henry Ford Hospital, Detroit, MI	61	TCIA_00061	○	60	F	OL	3	-			1.08094	0.14529	0.519345	0.20527	3	SIGNA EXCITE	2101.38	6.356	4000	103.464
Henry Ford Hospital, Detroit, MI	62	TCIA_00062	○	51	M	OL	2	+			1.22979	0.100543	0.532134	0.152403	3	SIGNA EXCITE	2198.48	6.356	4000	103.464
Henry Ford Hospital, Detroit, MI	63	TCIA_00063	○	29	M	OA	3	+			1.01928	0.217903	0.476992	0.127956	3	SIGNA EXCITE	2148.4	6.356	4000	103.464
Henry Ford Hospital, Detroit, MI	64	TCIA_00064	○	61	F	OA	3	-			1.03443	0.263757	0.560286	0.102358	3	SIGNA EXCITE	2039.94	6.356	4000	103.464
Henry Ford Hospital, Detroit, MI	65	TCIA_00065	○	41	F	OL	3	+			1.08256	0.205493	0.492685	0.135642	3	SIGNA EXCITE	2141.76	6.356	4000	103.464
Henry Ford Hospital, Detroit, MI	66	TCIA_00066	○	67	M	OA	2	+			1.05888	0.201518	0.512342	0.137473	3	SIGNA EXCITE	3115.54	6.356	3000	103.464
Henry Ford Hospital, Detroit, MI	67	TCIA_00067	○	43	M	OA	3	+			1.53934	0.185116	0.819833	0.193734	3	SIGNA EXCITE	3000.01	6.356	3000	103.464	VOI modificartion required, Dice score = 0.81
Henry Ford Hospital, Detroit, MI	68	TCIA_00068	○	48	F	OL	3	+			1.40845	0.283696	0.76189	0.165178	3	SIGNA EXCITE	3028.59	6.356	3000	103.464
Henry Ford Hospital, Detroit, MI	69	TCIA_00069	○	53	M	OL	2	+			1.35147	0.0336731	0.346923	0.140663	3	SIGNA EXCITE	3099.3	6.356	3000	103.464
Henry Ford Hospital, Detroit, MI	70	TCIA_00070	○	53	F	OL	3	+			1.5387	0.618383	1.03783	0.124374	3	SIGNA EXCITE	3116	6.356	3000	103.464
Henry Ford Hospital, Detroit, MI	71	TCIA_00071	○	33	M	DA	3	+			1.07052	0.226823	0.639296	0.165596	3	SIGNA EXCITE	3079.28	6.356	3000	103.464	VOI modificartion required, Dice score = 0.52
Henry Ford Hospital, Detroit, MI	72	TCIA_00072	○	38	F	DA	3	+			1.18777	0.56493	0.857834	0.0753673	1.5	SIGNA EXCITE	500	14	3500	63.168
Henry Ford Hospital, Detroit, MI	73	TCIA_00073	○	53	F	OL	2	+			1.15502	0.176205	0.560881	0.198682	3	GENESIS_SIGNA	2382.48	8.104	3500	104.972
Henry Ford Hospital, Detroit, MI	74	TCIA_00074	○	39	M	OA	3	+			1.3011	0.222252	0.73365	0.145846	3	SIGNA EXCITE	3149.54	6.356	3000	103.464
Henry Ford Hospital, Detroit, MI	75	TCIA_00075	○	57	F	OL	3	+			1.62872	0.288613	0.850088	0.152118	3	SIGNA EXCITE	3115.42	6.356	3000	103.464
Henry Ford Hospital, Detroit, MI	76	TCIA_00076	○	41	F	OL	2	+			1.20546	0.266116	0.55406	0.116438	3	SIGNA EXCITE	2965.71	6.964	3000	104.436
Henry Ford Hospital, Detroit, MI	77	TCIA_00077	× Insufficient images	59	M	DA	3	-							1.5	GENESIS_SIGNA			2450	90
Henry Ford Hospital, Detroit, MI	78	TCIA_00078	○	58	F	DA	3	+			1.19699	0.521604	0.932224	0.0986324	1.5	GENESIS_SIGNA	500	14	3500	88
Henry Ford Hospital, Detroit, MI	79	TCIA_00079	○	41	F	OL	2	+			1.11014	0.434643	0.775933	0.109632	1.5	GENESIS	500	14	3500	88
Henry Ford Hospital, Detroit, MI	80	TCIA_00080	○	25	M	OA	3	+			1.25556	0.188767	0.604482	0.156889	3	SIGNA EXCITE	2039.94	6.356	4000	103.464
Henry Ford Hospital, Detroit, MI	81	TCIA_00081	○	23	F	OL	3	+			1.22488	0.405356	0.866385	0.121812	1.5	GENESIS	500	14	3500	88
Henry Ford Hospital, Detroit, MI	82	TCIA_00082	○	35	F	OL	2	+			0.923042	0.273869	0.397654	0.0965937	3	SIGNA EXCITE	3094.83	6.356	3000	103.464
Henry Ford Hospital, Detroit, MI	83	TCIA_00083	○	51	F	DA	3	-			1.14462	0.659387	0.920717	0.057021	1.5	GENESIS	500	14	3500	88
Henry Ford Hospital, Detroit, MI	84	TCIA_00084	○	24	F	OL	3	-			1.21494	0.389145	0.775579	0.129287	1.5	GENESIS	500	14	3500	88
Henry Ford Hospital, Detroit, MI	85	TCIA_00085	○	31	F	OL	2	+			1.04901	0.249349	0.538338	0.109341	1.5	GENESIS	500	14	3500	88
Henry Ford Hospital, Detroit, MI	86	TCIA_00086	○	66	F	OL	2	+			1.03486	0.372332	0.692566	0.0989245	1.5	GENESIS	500	8	3500	88
Henry Ford Hospital, Detroit, MI	87	TCIA_00087	○	54	M	OL	2	+			0.846255	0.225574	0.308814	0.0578342	1.5	GENESIS	500	8	3500	88
Henry Ford Hospital, Detroit, MI	88	TCIA_00088	○	31	M	OA	2	+			1.10658	0.416938	0.752252	0.0885023	1.5	GENESIS	500	14	3500	88
Henry Ford Hospital, Detroit, MI	89	TCIA_00089	○	62	F	OL	2	+			1.08536	0.334574	0.70385	0.11828	3	SIGNA EXCITE	2039.94	6.356	4000	103.464
Henry Ford Hospital, Detroit, MI	90	TCIA_00090	× Slice mismach	43	F	OA	2	+							1.5	Signa HDxt	433.336	13	3500	63.168
Henry Ford Hospital, Detroit, MI	91	TCIA_00091	○	37	F	OA	2	+			1.24349	0.249755	0.62488	0.145224	3	SIGNA EXCITE	2040.27	6.356	4000	103.464
Henry Ford Hospital, Detroit, MI	92	TCIA_00092	○	49	F	OA	3	+			1.00818	0.311433	0.501375	0.0793703	1.5	Intera	450	14	5729.64	110
Henry Ford Hospital, Detroit, MI	93	TCIA_00093	○	57	F	DA	3	-			1.13995	0.667437	0.932072	0.0849736	1.5	Signa HDxt	500	14	3500	61.76
Henry Ford Hospital, Detroit, MI	94	TCIA_00094	○	29	M	OA	2	+			1.19901	0.170925	0.354849	0.10662	3	SIGNA EXCITE	2040.27	6.356	4000	103.464
Henry Ford Hospital, Detroit, MI	95	TCIA_00095	○	61	F	OA	3	-			1.51016	0.43422	0.797012	0.121828	3	SIGNA EXCITE	2208.66	6.356	4000	103.464
Henry Ford Hospital, Detroit, MI	96	TCIA_00096	○	40	F	OA	3	+			1.18106	0.545808	0.826864	0.0938982	1.5	Signa HDxt	600	14	3516.67	63.168
Henry Ford Hospital, Detroit, MI	97	TCIA_00097	○	48	M	OL	2	+			1.17321	0.131306	0.50906	0.143727	3	SIGNA EXCITE	2152.82	6.356	4000	103.464
Thomas Jefferson University, Philadelphia, PA	98	TCIA_00098	○	26	F	OL	2	-			1.11734	0.490816	0.80903	0.0953202	3	Achieva	388.49	10.344	3081.24	105
Thomas Jefferson University, Philadelphia, PA	99	TCIA_00099	○	57	F	OL	2	+			1.89346	0.595493	1.18993	0.133878	3	Achieva	8.0072	3.736	3584.45	100
Thomas Jefferson University, Philadelphia, PA	100	TCIA_00100	○	39	F	DA	2	+			0.996793	0.239686	0.636565	0.104175	1.5	Signa HDxt	533.336	12	3000	91.52
Thomas Jefferson University, Philadelphia, PA	101	TCIA_00101	○	22	M	DA	3	+			0.53589	0.19243	0.308629	0.0531564	3	Achieva	461.452	10.3	3000	100
Thomas Jefferson University, Philadelphia, PA	102	TCIA_00102	○	51	F	DA	3	+			1.07107	0.559281	0.865334	0.0810575	3	Achieva	423.808	10	3000	105
Thomas Jefferson University, Philadelphia, PA	103	TCIA_00103	○	31	M	DA	3	+			0.645818	0.359983	0.492093	0.0431884	1.5	MAGNETOM VISION	600	14	2020	80
Thomas Jefferson University, Philadelphia, PA	104	TCIA_00104	○	48	M	DA	3	-			0.917306	0.496187	0.665081	0.0671597	3	Achieva	423.808	10	3000	105
Thomas Jefferson University, Philadelphia, PA	105	TCIA_00105	× Insufficient images	58	M	OA	3	-							1.5	Achieva	413.944	12	4938.15	100
Thomas Jefferson University, Philadelphia, PA	106	TCIA_00106	○	54	F	DA	3	-			1.07838	0.658831	0.870874	0.0557634	3	Achieva	400	10	3318.26	105
Thomas Jefferson University, Philadelphia, PA	107	TCIA_00107	× Large motion artifact	53	F	OL	3	+							3	Achieva	423.808	10	3000	105
Thomas Jefferson University, Philadelphia, PA	108	TCIA_00108	○	43	M	OL	2	-			0.743044	0.285513	0.439462	0.0918161	1.5	MAGNETOM VISION	540	12	3200	105
Thomas Jefferson University, Philadelphia, PA	109	TCIA_00109	× Insufficient images	39	M	DA	3	+							1.5	MAGNETOM VISION	600	14
Thomas Jefferson University, Philadelphia, PA	110	TCIA_00110	○	50	M	DA	2	+			0.869483	0.256167	0.521659	0.0743024	1.5	MAGNETOM VISION	540	12	2020	80	VOI modificartion required, Dice score = 0.81
Thomas Jefferson University, Philadelphia, PA	111	TCIA_00111	○	37	M	DA	3	+			1.2431	0.291206	0.438259	0.0922639	1.5	MAGNETOM VISION	540	12	2020	80	VOI modificartion required, Dice score = 0.77
Thomas Jefferson University, Philadelphia, PA	112	TCIA_00112	○	44	F	DA	3	+			0.508999	0.21982	0.282726	0.0345589	3	Intera Achieva	500	10	3187.17	105
Thomas Jefferson University, Philadelphia, PA	113	TCIA_00113	○	67	M	DA	3	-			0.732464	0.28063	0.511482	0.0648143	1.5	GENESIS_SIGNA	600	9	3000	90	VOI modificartion required, Dice score = 0.77

## Sheet: Table S2 (texture features)
Institution	Patient number	Rsearch ID	Inclusion	T1WI_whole_Mean	T1WI_whole_SD	T1WI_whole_Var	T1WI_whole_RMS	T1WI_whole_Max	T1WI_whole_Min	T1WI_whole_Median	T1WI_whole_Mode	T1WI_whole_Entropy	T1WI_whole_Kurtosis	T1WI_whole_Skewness	T1WI_whole_GLCMcontrast_1	T1WI_whole_GLCMcontrast_2	T1WI_whole_GLCMcontrast_3	T1WI_whole_GLCMcorrelation_1	T1WI_whole_GLCMcorrelation_2	T1WI_whole_GLCMcorrelation_3	T1WI_whole_GLCMenergy_1	T1WI_whole_GLCMenergy_2	T1WI_whole_GLCMenergy_3	T1WI_whole_GLCMhomogeniety_1	T1WI_whole_GLCMhomogeniety_2	T1WI_whole_GLCMhomogeniety_3	T1WI_whole_GLRLMSre	T1WI_whole_GLRLMLre	T1WI_whole_GLRLMGln	T1WI_whole_GLRLMRp	T1WI_whole_GLRLMRln	T1WI_whole_GLRLMLrge	T1WI_whole_GLRLMHrge	T1WI_whole_GLCMcontrast_1_SD	T1WI_whole_GLCMcontrast_2_SD	T1WI_whole_GLCMcontrast_3_SD	T1WI_whole_GLCMcorrelation_1_SD	T1WI_whole_GLCMcorrelation_2_SD	T1WI_whole_GLCMcorrelation_3_SD	T1WI_whole_GLCMenergy_1_SD	T1WI_whole_GLCMenergy_2_SD	T1WI_whole_GLCMenergy_3_SD	T1WI_whole_GLCMhomogeniety_1_SD	T1WI_whole_GLCMhomogeniety_2_SD	T1WI_whole_GLCMhomogeniety_3_SD	T1WI_whole_GLRLMSre_SD	T1WI_whole_GLRLMLre_SD	T1WI_whole_GLRLMGln_SD	T1WI_whole_GLRLMRp_SD
AMUH	1	AMUH_00001	○	55.945	5.44131	29.6079	56.209	82	36	56	55	4.48267	3.00718	0.154041	1.12435	2.25684	3.0914	0.919153	0.840888	0.781337	0.564422	0.551091	0.539021	0.899438	0.863107	0.848448	0.521496	8.39818	2168.14	1.77456	2727.74	167.095	2168.14	0.27428	0.445199	0.518	0.0192378	0.0308191	0.0359213	0.00382123	0.00655293	0.00937678	0.0121704	0.00885748	0.00694181	0.0473484	1.94694	1450.07	0.18312
AMUH	2	AMUH_00002	○	78.1171	7.1991	51.8271	78.4481	108	51	77	76	4.82666	4.07476	0.435073	1.75358	3.49309	4.90425	0.920446	0.841881	0.778395	0.390641	0.370007	0.352864	0.85801	0.801979	0.776307	0.465267	11.6914	1740.91	1.54502	2065.27	169.57	1740.91	0.413363	0.68884	0.855844	0.018748	0.0312699	0.0387269	0.00664624	0.0106221	0.014623	0.0183063	0.0146316	0.0142254	0.0561583	2.92892	1433.6	0.196171
AMUH	3	AMUH_00003	○	89.8357	11.216	125.799	90.5331	120	46	91	93	5.487	3.12148	-0.438132	1.16095	2.28791	3.37197	0.919725	0.843472	0.771526	0.729622	0.717799	0.706727	0.960948	0.93987	0.927599	0.363987	25.8353	1034.3	1.12017	798.887	191.469	1034.3	0.27606	0.525821	0.763126	0.0195974	0.0370375	0.0517687	0.00324486	0.00592831	0.00851715	0.0063958	0.00635153	0.00744815	0.0372761	8.46084	637.234	0.164612
AMUH	4	AMUH_00004	○	71.9933	6.63374	44.0065	72.2983	94	40	72	72	4.76562	3.22137	-0.274226	1.03898	2.03002	2.97589	0.939517	0.882452	0.828588	0.742835	0.732162	0.722121	0.966546	0.947429	0.935456	0.33703	36.9171	2017.06	0.954379	1196.44	188.124	2017.06	0.297663	0.567482	0.825686	0.0163889	0.0307239	0.0439285	0.00316312	0.00583376	0.00845172	0.00593822	0.00701725	0.00923427	0.0223715	12.056	1157.52	0.119467
AMUH	5	AMUH_00005	○	41.2794	5.92927	35.1563	41.703	62	23	41	39	4.59301	2.9393	0.283651	1.55848	3.01619	4.35217	0.915432	0.838646	0.769536	0.638901	0.622452	0.607684	0.934743	0.902404	0.88268	0.388041	29.6649	1463.83	1.19033	999.354	175.891	1463.83	0.402343	0.745132	1.05611	0.020905	0.0382848	0.0529397	0.00502584	0.00901369	0.01272	0.0104699	0.0112952	0.0148977	0.0934847	18.6784	1047.41	0.414443
AMUH	6	AMUH_00006	× Atypical (T2 very low)
AMUH	7	AMUH_00007	○	57.7251	11.8135	139.559	58.9215	87	27	58	69	5.52026	2.05582	-0.0998665	1.38078	2.68897	3.91742	0.919742	0.845144	0.776719	0.683386	0.66952	0.656662	0.949114	0.92154	0.904661	0.384716	25.3812	1088.15	1.18982	1004.76	171.965	1088.15	0.395835	0.747311	1.07496	0.02277	0.0419579	0.0588072	0.00445946	0.00819117	0.0118094	0.00895813	0.0105447	0.0136134	0.0691761	16.2591	874.685	0.296709
AMUH	8	AMUH_00008	○	68.145	11.0484	122.066	69.0348	111	23	68	70	5.50546	3.04845	-0.119114	1.32186	2.61498	3.81322	0.923277	0.85098	0.785413	0.619437	0.602474	0.587321	0.93997	0.904854	0.882544	0.431721	17.3904	951.375	1.36989	1098.89	152.28	951.375	0.353757	0.674347	0.947709	0.0210589	0.0389279	0.0535425	0.00520835	0.00933598	0.0131401	0.0105907	0.0128607	0.0152092	0.0749503	10.0819	446.058	0.278315
AMUH	9	AMUH_00009	○	76.8017	6.30187	39.7135	77.0597	91	60	78	81	4.54454	2.10773	-0.344061	1.95598	3.92324	5.69197	0.919892	0.842206	0.77226	0.554307	0.533406	0.515416	0.917282	0.872181	0.843786	0.405144	19.6066	841.392	1.27718	930.547	166.234	841.392	0.515462	1.00836	1.40209	0.0222364	0.0421899	0.0582944	0.00644042	0.0114318	0.0156515	0.0144502	0.0175438	0.0209468	0.0720955	9.8628	542.779	0.263609
AMUH	10	AMUH_00010	○	54.244	10.2128	104.302	55.197	98	26	54	53	5.38449	2.5685	0.0833379	0.62811	1.20741	1.78677	0.947777	0.900429	0.853709	0.614905	0.605018	0.596255	0.96706	0.941005	0.920715	0.233316	61.7949	2083.41	0.746406	1160.72	151.939	2083.41	0.182565	0.326478	0.480184	0.0148001	0.0257208	0.037112	0.00306439	0.00502491	0.00695952	0.00666936	0.0100735	0.0119621	0.0668857	27.5373	1331.91	0.193732
AMUH	11	AMUH_00011	○	49.9	7.13518	50.9108	50.4076	83	23	50	49	4.87769	3.17618	0.113517	0.612671	1.15687	1.70412	0.95194	0.908786	0.866709	0.62374	0.614647	0.6063	0.972655	0.949491	0.930168	0.196125	88.6381	2352.52	0.635895	1002.98	139.799	2352.52	0.163083	0.26948	0.393647	0.0125219	0.0213266	0.030425	0.00278832	0.00457717	0.00636493	0.00584965	0.00956155	0.0120064	0.066372	37.9466	1418.63	0.204933
AMUH	12	AMUH_00012	○	88.6878	9.07088	82.2808	89.1504	153	65	88	90	5.09431	5.18691	0.917503	0.263888	0.508598	0.732951	0.914639	0.837584	0.769711	0.845548	0.836971	0.828796	0.981276	0.969663	0.96208	0.344373	37.2167	1061.03	1.09017	664.855	176.695	1061.03	0.0739876	0.136291	0.194281	0.0209629	0.0371763	0.0509978	0.00255205	0.00484631	0.00706935	0.0033101	0.00414999	0.005334	0.0841082	44.1975	617.982	0.280998
AMUH	13	AMUH_00013	○	48.0818	9.40223	88.4019	48.9925	86	17	49	49	5.22625	3.45478	-0.310378	0.461919	0.876914	1.29472	0.945399	0.89669	0.850336	0.706301	0.698688	0.691738	0.978841	0.960963	0.946075	0.225628	74.8872	1459.93	0.731258	748.945	153.997	1459.93	0.118775	0.196118	0.284701	0.0138198	0.0230996	0.0320395	0.00221063	0.0036384	0.00500573	0.00437836	0.0070212	0.00870084	0.091253	41.3757	1157.69	0.289113
AMUH	14	AMUH_00014	○	85.0988	8.34192	69.5876	85.5066	124	58	85	84	5.09875	2.91057	0.0931268	0.193616	0.376637	0.546936	0.92437	0.855795	0.794446	0.914722	0.910764	0.90694	0.990126	0.983339	0.979015	0.293961	36.4964	553.478	0.934585	286.365	192.055	553.478	0.0496103	0.0935719	0.132225	0.0180027	0.0325851	0.0437462	0.00116436	0.00221702	0.00323367	0.00192412	0.00260553	0.00308697	0.0411259	12.9469	333.805	0.177003
AMUH	15	AMUH_00015	○	63.2351	8.78553	77.1856	63.8425	120	16	64	65	5.11347	4.76497	-0.615068	0.353158	0.668785	0.995897	0.938247	0.883367	0.831391	0.785716	0.778723	0.77215	0.984905	0.972204	0.961195	0.239465	64.4139	992.526	0.779679	480.538	179.292	992.526	0.0997	0.160257	0.23702	0.0165754	0.0282978	0.0393111	0.00223278	0.00357424	0.00499659	0.00338975	0.00535129	0.00694753	0.0739647	39.8909	956.392	0.256474
AMUH	16	AMUH_00016	○	52.5833	10.9688	120.314	53.7151	100	16	53	54	5.48827	3.11536	-0.120269	0.340746	0.638327	0.946431	0.955694	0.917174	0.880701	0.669124	0.662861	0.657284	0.978428	0.960011	0.944748	0.206954	77.0125	3538.38	0.698046	2006	134.737	3538.38	0.0933624	0.145297	0.213505	0.0121079	0.0201962	0.0278393	0.00194438	0.00296719	0.00402021	0.00458392	0.00730246	0.00880763	0.0728916	34.5616	3206.97	0.264791
AMUH	17	AMUH_00017	○	59.2503	12.0438	145.053	60.462	87	26	61	65	5.56332	2.37577	-0.348792	0.68097	1.27877	1.90763	0.94589	0.898761	0.853069	0.75154	0.744761	0.738119	0.982076	0.966765	0.953701	0.187985	92.1123	1035.55	0.641017	468.766	169.48	1035.55	0.204176	0.332221	0.495136	0.0153125	0.0253318	0.0356621	0.00230107	0.00378177	0.00546187	0.00405189	0.00647617	0.00818674	0.0802105	38.0932	817.166	0.286241
AMUH	18	AMUH_00018	○	57.4508	9.86809	97.3792	58.2921	92	20	58	59	5.33329	3.14323	0.0528172	0.623852	1.20092	1.77933	0.944249	0.89425	0.846928	0.757442	0.74941	0.741684	0.982901	0.967978	0.955091	0.202584	85.249	850.893	0.669253	366.976	161.792	850.893	0.168713	0.299944	0.437691	0.0149283	0.0260669	0.0362717	0.00243905	0.00431884	0.00618927	0.0038235	0.006494	0.00843368	0.0754638	40.3014	796.847	0.279131
AMUH	19	AMUH_00019	○	70.3523	13.18	173.713	71.5762	106	29	70	71	5.74086	2.46246	0.013967	0.542845	1.02703	1.53783	0.956838	0.918797	0.882402	0.673596	0.666544	0.659977	0.978277	0.959402	0.943164	0.187119	93.9457	1241.06	0.646011	547.169	165.215	1241.06	0.163024	0.270173	0.403204	0.0120157	0.0203152	0.0283785	0.00231957	0.00379728	0.00532683	0.00476605	0.00787764	0.0099871	0.0808851	44.6808	867.296	0.28852
AMUH	20	AMUH_00020	○	58.4794	7.73116	59.7708	58.9883	86	34	57	55	4.87037	4.03698	0.825452	0.663015	1.26854	1.88601	0.944313	0.894776	0.847819	0.73967	0.731668	0.724107	0.978626	0.960913	0.946173	0.210468	82.5987	977.194	0.680112	397.412	176.885	977.194	0.188022	0.329366	0.487146	0.0146249	0.0251387	0.0349658	0.00250879	0.00426437	0.00604285	0.00458431	0.00738688	0.00921961	0.0797186	39.9681	816.812	0.279439
AMUH	21	AMUH_00021	○	58.365	9.61062	92.3641	59.1509	90	18	58	55	5.29742	2.90519	0.0869197	0.555121	1.05532	1.56147	0.948422	0.902896	0.859999	0.72974	0.722884	0.716715	0.979675	0.962377	0.947847	0.215768	77.5989	1474.73	0.711281	702.181	166.449	1474.73	0.149256	0.248408	0.359716	0.013645	0.0230221	0.0316152	0.00208804	0.0033665	0.00458115	0.00432381	0.00701334	0.0086799	0.0772778	38.9662	1331.72	0.271419
AMUH	22	AMUH_00022	× Hemorrahge, BRAF mutaion
AMUH	23	AMUH_00023	○	90.0867	18.3224	335.712	91.9311	168	13	90	92	6.22989	3.09153	-0.176852	0.313747	0.600882	0.896723	0.955804	0.916614	0.879563	0.74194	0.735954	0.730316	0.98491	0.971622	0.959885	0.212348	87.6649	1681.4	0.679356	920.058	157.852	1681.4	0.0851958	0.143342	0.211288	0.012128	0.0208744	0.0288464	0.00182617	0.00302374	0.00423612	0.00335488	0.00563287	0.0074502	0.0756768	40.2255	1455.28	0.274425
AMUH	24	AMUH_00024	○	61.6282	9.73343	94.7397	62.3919	89	41	62	67	5.24941	2.41358	0.0542609	0.518222	0.973427	1.41785	0.931072	0.87307	0.820061	0.742947	0.734657	0.726819	0.979686	0.96296	0.949074	0.246299	69.5186	1360.03	0.802784	792.551	163.759	1360.03	0.134855	0.222648	0.315404	0.018479	0.0298714	0.0394385	0.00255284	0.00427106	0.00597559	0.00430889	0.00675301	0.00853454	0.0838161	45.3488	1485.38	0.322514
AMUH	25	AMUH_00025	○	71.2206	6.36715	40.5405	71.5047	98	43	70	69	4.65431	3.9279	0.595798	0.34097	0.656955	0.977291	0.945984	0.897572	0.851797	0.836921	0.831719	0.826768	0.986692	0.975668	0.966994	0.211122	74.6045	940.961	0.710947	333.753	195.906	940.961	0.0902533	0.156355	0.226569	0.0145208	0.0251377	0.0345828	0.00159535	0.0027104	0.00385009	0.00279568	0.0043277	0.00505197	0.0727204	34.9309	646.907	0.259637
AMUH	26	AMUH_00026	○	77.2224	9.38962	88.1649	77.7912	114	30	78	80	5.25145	3.12143	-0.246627	0.493372	0.940462	1.39288	0.950175	0.905993	0.864282	0.766085	0.759478	0.753139	0.985208	0.972363	0.961022	0.207028	97.1486	1041.45	0.654921	409.31	177.561	1041.45	0.137577	0.230172	0.333047	0.0140939	0.0241839	0.0333892	0.00206275	0.00349162	0.00493938	0.00328247	0.00545178	0.00709974	0.0753042	48.7698	685.499	0.287212
AMUH	27	AMUH_00027	○	35.4054	9.50184	90.2849	36.6583	75	1	34	34	5.25659	3.04717	0.450115	0.392934	0.754433	1.11149	0.942675	0.891294	0.843563	0.763774	0.757206	0.751108	0.982738	0.967774	0.955428	0.247777	49.9604	881.475	0.869599	716.464	138.343	881.475	0.10125	0.177236	0.254523	0.0148266	0.0260682	0.0356413	0.00194231	0.00332692	0.00464713	0.00369999	0.00610512	0.0074972	0.0738837	34.0164	714.518	0.281584
OICI	1	OICI_00001	○	79.6377	11.0955	123.111	80.4069	112	61	77	71	5.19898	3.20054	0.968158	1.98867	3.84375	5.6199	0.875941	0.764573	0.666663	0.454364	0.422156	0.393475	0.900397	0.843464	0.805471	0.334799	28.6702	351.04	1.01606	192.993	189.592	351.04	0.668211	1.27509	1.87584	0.0340266	0.0617672	0.0848824	0.010876	0.0198587	0.0287434	0.0178647	0.0228992	0.0297326	0.0269086	7.16682	125.713	0.0977414
OICI	2	OICI_00002	○	78.4212	8.84736	78.2757	78.9186	104	33	79	85	5.13701	3.3588	-0.464333	2.33742	4.55631	6.63344	0.91665	0.839808	0.768746	0.588772	0.569336	0.552132	0.928569	0.892865	0.871962	0.43322	14.9082	883.532	1.39987	723.072	193.811	883.532	0.538663	1.00836	1.46833	0.0190826	0.0345423	0.0490317	0.00565865	0.00983789	0.0140782	0.0107528	0.0100286	0.0127381	0.0287797	5.00615	479.755	0.175159
OICI	3	OICI_00003	○	129.159	20.9677	439.643	130.85	230	48	126	121	6.33686	4.29029	0.676013	0.877201	1.70365	2.47821	0.911894	0.829637	0.7526	0.742228	0.728145	0.71531	0.971182	0.950062	0.933888	0.331008	34.6908	1029.33	0.951574	771.452	154.683	1029.33	0.203359	0.379306	0.531982	0.020283	0.0373005	0.0522831	0.00374749	0.00674809	0.00940554	0.00543348	0.00808441	0.0100523	0.0427061	6.66168	756.761	0.0549877
OICI	4	OICI_00004	○	112.056	15.7642	248.511	113.159	168	46	109	104	5.9017	3.41481	0.495762	1.40614	2.75988	4.06949	0.934159	0.87134	0.811964	0.578385	0.559855	0.543365	0.957209	0.92624	0.902687	0.309842	51.1672	684.999	0.854348	354.327	179.37	684.999	0.354435	0.677476	0.992151	0.0153488	0.0289856	0.0414018	0.00533556	0.00937633	0.0132612	0.00817025	0.0117859	0.0151095	0.0739186	16.7882	323.036	0.285551
OICI	5	OICI_00005	○	100.362	9.00587	81.1057	100.765	127	82	101	94	5.0671	2.06813	0.121992	2.67859	5.1053	7.27857	0.889619	0.792322	0.708584	0.482339	0.456463	0.435216	0.917243	0.868537	0.834917	0.304575	46.6677	634.414	0.890256	314.898	186.186	634.414	0.6147	1.12817	1.61418	0.0241621	0.0417718	0.0587992	0.00784988	0.0133225	0.0181504	0.0136818	0.0180828	0.0225478	0.0514506	20.6752	384.709	0.258691
OICI	6	OICI_00006	○	134.622	9.73396	94.75	134.973	162	109	133	129	5.18692	2.18055	0.2906	2.23731	4.39211	6.43364	0.894923	0.797213	0.715739	0.49814	0.473231	0.452061	0.932298	0.886323	0.851817	0.266551	53.2849	577.079	0.784145	286.287	188.084	577.079	0.53985	1.02254	1.48854	0.0267347	0.0478125	0.0618048	0.0074235	0.0125819	0.0169963	0.0129398	0.0175961	0.0223025	0.0266237	17.2892	374.175	0.140432
OICI	7	OICI_00007	○	52.9053	13.7777	189.826	54.6698	86	9	55	62	5.72908	2.67087	-0.506112	2.44652	4.7705	6.9934	0.894268	0.798261	0.710863	0.590881	0.568265	0.547555	0.945021	0.905027	0.874507	0.385672	25.4165	365.552	1.22152	372.068	148.653	365.552	0.631973	1.19952	1.73404	0.0258003	0.0460583	0.0628472	0.00677148	0.0122619	0.0175154	0.01076	0.0162263	0.0208995	0.103245	18.887	252.249	0.349373
OICI	8	OICI_00008	○	63.1293	8.94836	80.0732	63.7604	91	22	62	60	5.19015	2.89082	0.0916955	1.60025	3.16835	4.67449	0.931356	0.86563	0.803613	0.591716	0.575348	0.560698	0.942579	0.907439	0.885535	0.365452	26.9727	1038.63	1.14406	924.6	163.031	1038.63	0.410556	0.787798	1.14273	0.0178234	0.0334331	0.0478882	0.0047548	0.00826044	0.011737	0.00996721	0.0119872	0.0139912	0.0704649	17.7729	654.932	0.261107
OICI	9	OICI_00009	○	131.555	8.41904	70.8802	131.824	156	102	132	134	5.07556	2.69572	-0.29024	2.57242	4.96437	7.25407	0.897862	0.805296	0.719299	0.54365	0.521552	0.50178	0.924224	0.878964	0.847292	0.317102	41.5458	505.303	0.933213	350.024	193.838	505.303	0.572987	1.06857	1.55231	0.0210298	0.0389222	0.055589	0.00645172	0.0111582	0.0156593	0.0131211	0.0160226	0.0202653	0.0442214	22.1083	407.787	0.236798
OICI	10	OICI_00010	○	74.6493	4.20813	17.7084	74.7678	89	54	75	75	4.09499	3.75494	-0.407511	2.08619	4.0952	6.0199	0.915421	0.835838	0.761372	0.634148	0.614804	0.596778	0.942611	0.909413	0.886611	0.343969	35.9506	749.457	1.01485	498.516	190.956	749.457	0.496356	0.941482	1.36895	0.0204404	0.0376301	0.0534601	0.00544838	0.00982232	0.0140843	0.00972078	0.0119226	0.0147937	0.0523731	21.4675	442.522	0.234341
OICI	11	OICI_00011	○	58.192	11.2195	125.876	59.2636	97	34	55	50	5.17529	3.62613	1.16376	1.85445	3.61744	5.29808	0.889862	0.787101	0.691432	0.607293	0.588844	0.572409	0.94326	0.909501	0.886454	0.351568	31.4428	503.644	1.05126	396.219	165.489	503.644	0.479001	0.906143	1.30529	0.0274688	0.0505052	0.0705382	0.00566055	0.00956492	0.0134482	0.011098	0.0130532	0.0161952	0.0533209	16.3575	330.986	0.19923
OICI	12	OICI_00012	○	123.394	8.58225	73.655	123.692	158	86	123	122	5.13421	3.26414	0.183581	1.84285	3.60552	5.27753	0.904184	0.813442	0.728574	0.628936	0.609789	0.592749	0.94934	0.91325	0.887258	0.262707	55.7289	481.228	0.786346	223.456	195.93	481.228	0.472144	0.90694	1.31	0.0231799	0.0436222	0.0616885	0.0055387	0.00977917	0.0136922	0.0101533	0.015054	0.0183283	0.0712642	25.1392	306.868	0.234571
OICI	13	OICI_00013	○	113.313	5.44804	29.6811	113.444	127	92	113	110	4.35115	2.29617	0.0588675	2.19331	4.23616	6.13633	0.896658	0.800666	0.711871	0.626762	0.606088	0.587981	0.942455	0.905227	0.878919	0.279721	49.0069	470.717	0.851811	223.532	198.643	470.717	0.516193	0.966494	1.37602	0.0235137	0.0434155	0.0609223	0.00594069	0.0103111	0.0141824	0.01055	0.0144665	0.01736	0.0727073	26.8464	310.134	0.243554
OICI	14	OICI_00014	○	83.2006	6.06089	36.7344	83.421	96	61	84	85	4.55789	3.22646	-0.65884	1.85017	3.61852	5.34828	0.890216	0.78865	0.692683	0.717843	0.701889	0.687027	0.958861	0.931713	0.911394	0.271686	46.3587	331.091	0.831759	164.952	208.079	331.091	0.461013	0.865916	1.25265	0.0241532	0.0435845	0.061475	0.00456822	0.0081472	0.0115529	0.00719357	0.0097559	0.0128537	0.0707893	20.8131	273.893	0.220274
OICI	15	OICI_00015	○	108.775	10.271	105.493	109.259	148	46	108	104	5.35975	3.93419	0.362086	2.33074	4.65024	6.94248	0.918208	0.838236	0.76076	0.57813	0.554642	0.533626	0.957419	0.922842	0.893933	0.261216	75.2169	348.699	0.719068	133.159	199.939	348.699	0.64892	1.28647	1.91884	0.022982	0.0446138	0.0650176	0.00727756	0.0132745	0.0187378	0.00907	0.0150559	0.0205035	0.0636635	34.7972	170.599	0.262968
OICI	16	OICI_00016	○	67.2513	8.52274	72.6372	67.7892	98	36	67	67	5.09524	3.28851	0.432352	1.96205	3.87106	5.72877	0.925597	0.854234	0.785934	0.525926	0.503972	0.48476	0.94936	0.912611	0.883759	0.283148	73.6795	677.141	0.75067	341.539	191.328	677.141	0.485965	0.942004	1.38734	0.0180534	0.0342854	0.0493731	0.0065384	0.0114053	0.0159263	0.00963247	0.014098	0.0186883	0.0729262	36.6126	586.908	0.266599
OICI	17	OICI_00017	○	83.7489	5.87412	34.5052	83.9546	96	66	84	90	4.40715	1.86217	-0.22958	2.49319	4.96161	7.40043	0.920299	0.842834	0.767935	0.504626	0.478818	0.455761	0.938292	0.89639	0.863284	0.274013	73.8357	532.056	0.73405	234.213	201.829	532.056	0.637866	1.25072	1.8615	0.0202342	0.0387938	0.0560966	0.00788621	0.0140776	0.0197745	0.0114704	0.0167219	0.0226367	0.066145	36.2845	473.402	0.250063
OICI	18	OICI_00018	○	75.0674	13.921	193.793	76.3473	119	39	75	82	5.78072	2.43352	0.0450673	2.02301	3.99776	5.92288	0.91841	0.840969	0.766957	0.547889	0.525015	0.504613	0.951088	0.912616	0.882016	0.266362	69.4291	406.968	0.767376	210.859	185.324	406.968	0.520894	1.01438	1.48891	0.0209643	0.0396256	0.0565389	0.00694658	0.0124249	0.0173859	0.0103346	0.0161649	0.0207804	0.0659366	39.4277	177.609	0.269582
OICI	19	OICI_00019	○	99.9903	5.89837	34.7908	100.164	125	81	100	98	4.59201	3.20977	0.205687	2.11198	4.16024	6.11718	0.91025	0.82588	0.747081	0.540971	0.516993	0.495712	0.940891	0.901246	0.870847	0.281418	67.7595	401.667	0.806612	197.857	192.765	401.667	0.530415	1.01161	1.47259	0.0221185	0.0406623	0.05748	0.00716599	0.0127924	0.0178854	0.010622	0.0155977	0.0202984	0.0794757	41.2103	174.567	0.317525
OICI	20	OICI_00020	× No images
OICI	21	OICI_00021	○	102.559	2.66811	7.11883	102.593	110	94	103	103	3.45241	2.75038	-0.0787126	2.42612	4.81369	7.11036	0.908071	0.820619	0.738086	0.550142	0.5248	0.502122	0.941621	0.900973	0.868735	0.257169	74.0993	350.372	0.72773	158.294	198.269	350.372	0.609062	1.16925	1.70638	0.0229952	0.0427784	0.0606834	0.00757073	0.0136832	0.0192031	0.0109787	0.0166256	0.0218867	0.0688551	37.2998	171.071	0.265591
OICI	22	OICI_00022	○	59.717	5.2226	27.2755	59.9449	78	43	59	56	4.34324	2.71448	0.54627	2.11823	4.16771	6.15008	0.913757	0.832465	0.755265	0.546624	0.523766	0.503573	0.94328	0.905106	0.875685	0.28622	68.9109	448.784	0.790911	206.547	197.451	448.784	0.542047	1.04535	1.53512	0.0219337	0.0411311	0.0588268	0.00696784	0.0123246	0.0172558	0.0103671	0.014985	0.0200366	0.0771455	40.0204	252.802	0.287401
OICI	23	OICI_00023	× GBM, No images
OICI	24	OICI_00024	○	87.2452	5.25055	27.5682	87.403	106	65	87	86	4.43035	3.31748	-0.032315	2.2839	4.52597	6.70628	0.915945	0.835463	0.75833	0.537081	0.51278	0.49128	0.935716	0.895902	0.865634	0.289949	67.0769	400.988	0.818965	181.007	202.039	400.988	0.579765	1.12234	1.66774	0.0216322	0.0408952	0.0591457	0.00751149	0.0134069	0.0187713	0.0111041	0.0157898	0.021261	0.0805066	41.8429	168.304	0.313338
OICI	25	OICI_00025	○	71.8982	7.10126	50.4279	72.2481	106	52	71	69	4.81357	4.11039	0.72172	1.46585	2.89481	4.28919	0.907694	0.821152	0.739929	0.655049	0.635192	0.616957	0.963518	0.935652	0.912891	0.283992	67.9223	499.322	0.780343	217.909	197.07	499.322	0.393245	0.764443	1.12503	0.0228478	0.0419993	0.0586211	0.0059059	0.0108372	0.0153428	0.00743068	0.0117018	0.0156761	0.0710106	38.5114	327.994	0.270809
OICI	26	OICI_00026	○	80.5798	6.70885	45.0086	80.8586	97	62	82	84	4.55235	2.60348	-0.695205	1.73506	3.42705	5.0765	0.913598	0.831286	0.753176	0.620126	0.598313	0.578314	0.958417	0.92703	0.90156	0.265544	86.2752	424.216	0.694969	166.294	199.854	424.216	0.463367	0.899611	1.32209	0.0228237	0.0431081	0.0612609	0.00653325	0.0119504	0.0169184	0.00841585	0.0130868	0.0174888	0.0641015	49.2594	227.232	0.254943
OICI	27	OICI_00027	○	115.675	10.0339	100.679	116.109	138	86	115	110	5.27478	2.28745	-0.12412	1.73027	3.41902	5.07532	0.912655	0.829881	0.75098	0.621977	0.600391	0.580601	0.959834	0.928167	0.902252	0.257002	83.9367	427.203	0.696411	161.987	201.079	427.203	0.455463	0.879898	1.29326	0.022411	0.0418492	0.059147	0.00643311	0.0117352	0.0165701	0.00830593	0.0132139	0.017339	0.0695742	47.3428	230.76	0.256468
OICI	28	OICI_00028	○	66.9928	6.82875	46.6318	67.3399	95	43	66	68	4.77537	3.79446	0.499843	1.82668	3.60076	5.30249	0.900886	0.80758	0.721287	0.631017	0.607628	0.586297	0.956172	0.923727	0.897912	0.292357	70.4258	421.676	0.825859	191.986	194.481	421.676	0.479116	0.922992	1.34089	0.0250233	0.046311	0.0643023	0.00685148	0.0125218	0.0176087	0.00874996	0.013444	0.0176283	0.0846588	50.8277	226.241	0.353886
OICI	29	OICI_00029	○	112.486	7.27143	52.8737	112.721	134	79	113	113	4.88639	3.02487	-0.255972	1.61523	3.20568	4.78657	0.928163	0.85895	0.792067	0.6216	0.601728	0.583439	0.957505	0.925636	0.900589	0.254359	71.3079	611.184	0.719833	219.361	203.388	611.184	0.438289	0.845595	1.25174	0.0190179	0.035754	0.0511802	0.00602073	0.0108436	0.0153529	0.00861037	0.0129477	0.0164393	0.0658888	32.2444	459.309	0.23645
OICI	30	OICI_00030	○	74.9508	7.35977	54.1662	75.3112	102	57	73	69	4.69641	3.42266	0.945213	1.80614	3.54678	5.24414	0.913587	0.832145	0.754848	0.599328	0.577307	0.557378	0.953066	0.917955	0.890145	0.260856	70.3696	429.151	0.734204	164.21	199.167	429.151	0.477923	0.915954	1.34554	0.0220774	0.0410994	0.0584682	0.00670946	0.0120221	0.0169959	0.00948827	0.0145413	0.0188847	0.0635402	34.2455	192.103	0.240267
OICI	31	OICI_00031	× GBM
OICI	32	OICI_00032	○	77.0358	7.30424	53.3519	77.3813	104	42	78	79	4.8491	3.64937	-0.65705	1.78618	3.54689	5.27642	0.926535	0.855344	0.787294	0.536817	0.516278	0.498264	0.948402	0.911455	0.88313	0.274091	71.2011	983.734	0.74331	485.024	197.5	983.734	0.44773	0.871391	1.28336	0.0185495	0.0353245	0.0503036	0.00614025	0.0106247	0.0148305	0.00974032	0.0140274	0.0179312	0.0667966	33.677	979.695	0.246309
St. Joseph Hospital/Medical Center, Phoenix, AZ	1	TCIA_00001	× Slice mismach
St. Joseph Hospital/Medical Center, Phoenix, AZ	2	TCIA_00002	○	35.5905	12.627	159.442	37.7639	88	10	32	25	5.50037	2.31945	0.565596	2.61813	4.72985	6.40685	0.723852	0.523094	0.379344	0.554905	0.512829	0.477519	0.882283	0.835285	0.79885	0.740969	3.01218	147.065	2.69711	592.354	112.789	147.065	0.601204	0.987078	1.24158	0.0590142	0.0821656	0.0920182	0.0126222	0.0223238	0.0297187	0.0153618	0.020202	0.0267776	0.0473847	0.638301	71.4379	0.231031
St. Joseph Hospital/Medical Center, Phoenix, AZ	3	TCIA_00003	○	104.263	11.1662	124.685	104.859	145	58	106	113	5.40156	2.22937	-0.311805	1.99452	3.70482	5.19148	0.824439	0.68713	0.573335	0.666201	0.638158	0.613699	0.922323	0.887406	0.860219	0.527723	22.3849	275.815	1.85229	416.532	155.251	275.815	0.446013	0.764623	1.03342	0.0367977	0.0534516	0.0670778	0.00809571	0.0144664	0.0196868	0.0106869	0.014043	0.0188059	0.236298	26.665	203.607	0.931752
St. Joseph Hospital/Medical Center, Phoenix, AZ	4	TCIA_00004	○	97.7693	7.85696	61.7319	98.0845	124	62	97	96	5.00908	2.87305	0.122479	2.36796	4.44132	6.27053	0.823813	0.686302	0.572694	0.573229	0.542117	0.51539	0.907745	0.863401	0.830745	0.526297	23.2708	508.934	1.83696	499.544	159.665	508.934	0.540757	0.947894	1.29555	0.0369467	0.0532778	0.0661343	0.00909628	0.0159393	0.0215613	0.0134836	0.017527	0.0223208	0.238108	24.6172	588.634	0.947949
St. Joseph Hospital/Medical Center, Phoenix, AZ	5	TCIA_00005	○	99.6879	10.3965	108.087	100.229	120	54	102	103	5.18972	5.08521	-1.33677	2.61178	4.90914	6.94915	0.815375	0.670752	0.550951	0.620505	0.589985	0.563558	0.913168	0.872448	0.841364	0.539044	20.9901	331.952	1.87358	464.354	163.982	331.952	0.612438	1.0883	1.49964	0.0388168	0.0567966	0.0713361	0.00890269	0.015779	0.0214127	0.0124483	0.0164649	0.0215577	0.225171	24.5419	321.046	0.910755
St. Joseph Hospital/Medical Center, Phoenix, AZ	6	TCIA_00006	○	96.6118	10.2601	105.27	97.155	139	56	95	91	5.31795	3.80421	0.696316	2.08053	3.867	5.4195	0.825919	0.690693	0.579547	0.582753	0.552778	0.527319	0.912073	0.870752	0.840369	0.534946	22.5661	324.975	1.86562	439.178	156.435	324.975	0.460739	0.788312	1.06127	0.0359575	0.0514619	0.0637367	0.00883796	0.0152386	0.0204905	0.012804	0.0162298	0.0204263	0.229791	26.0178	327.805	0.923215
St. Joseph Hospital/Medical Center, Phoenix, AZ	7	TCIA_00007	○	100.331	9.37242	87.8423	100.768	141	43	99	98	5.16732	4.03095	0.857814	2.3277	4.36925	6.18081	0.830877	0.699622	0.591501	0.531429	0.499829	0.473226	0.91142	0.867832	0.834584	0.519675	37.0792	577.322	1.78037	510.74	156.477	577.322	0.510175	0.890332	1.21974	0.0348869	0.0498101	0.0617359	0.00904606	0.0156183	0.0208814	0.0126901	0.0169498	0.0218288	0.245549	41.4254	677.215	1.01376
St. Joseph Hospital/Medical Center, Phoenix, AZ	8	TCIA_00008	○	94.0899	10.713	114.769	94.6978	123	30	95	95	5.33095	5.2767	-1.07298	4.08038	7.97074	11.5972	0.831512	0.688942	0.564543	0.581783	0.550691	0.524577	0.919459	0.875193	0.841714	0.536072	13.3177	253.261	1.73793	243.111	191.664	253.261	1.15374	2.19227	3.07493	0.0400014	0.0627783	0.0790052	0.0105426	0.0177309	0.0235098	0.0148414	0.0207153	0.0273841	0.127955	9.66018	186.515	0.636582
St. Joseph Hospital/Medical Center, Phoenix, AZ	9	TCIA_00009	○	86.8752	12.069	145.66	87.7095	144	20	87	88	5.61093	4.03251	0.0705152	2.30366	4.4716	6.49919	0.887557	0.796365	0.7172	0.570362	0.550504	0.534334	0.939862	0.90272	0.877288	0.443294	21.7298	1423.31	1.39845	1229.62	175.557	1423.31	0.637975	1.19088	1.65737	0.027064	0.0390246	0.0470544	0.00648819	0.0103334	0.013553	0.0108892	0.0147248	0.0176647	0.148889	11.397	1489.2	0.637914
St. Joseph Hospital/Medical Center, Phoenix, AZ	10	TCIA_00010	○	80.2528	9.48197	89.9077	80.811	118	45	79	76	5.24821	3.10592	0.502182	0.986901	1.92354	2.79706	0.902061	0.812502	0.734161	0.751202	0.73751	0.72457	0.96422	0.941113	0.92578	0.380888	21.1469	414.599	1.22513	295.555	170.94	414.599	0.246585	0.465821	0.660092	0.021318	0.0377241	0.0490312	0.00398517	0.00746482	0.0108402	0.00654766	0.00855143	0.00999117	0.0840582	7.42729	241.907	0.340225
St. Joseph Hospital/Medical Center, Phoenix, AZ	11	TCIA_00011	○	83.8402	8.05358	64.8602	84.2261	112	51	84	83	5.04307	2.68213	0.0902614	3.18648	6.13614	8.90158	0.852265	0.722543	0.608626	0.598708	0.565972	0.536032	0.901262	0.860736	0.826452	0.509288	11.4116	222.339	1.6654	241.073	188.688	222.339	0.732132	1.33327	1.94281	0.0321188	0.054664	0.0738904	0.00937042	0.0173236	0.0243668	0.0128359	0.0160559	0.0241432	0.096368	6.99315	113.937	0.357806
St. Joseph Hospital/Medical Center, Phoenix, AZ	12	TCIA_00012	× Insufficient images
St. Joseph Hospital/Medical Center, Phoenix, AZ	13	TCIA_00013	○	87.6121	5.39743	29.1322	87.7782	103	30	88	88	4.39367	8.76473	-1.07164	3.37623	6.55769	9.57835	0.874388	0.761391	0.659032	0.566427	0.536002	0.508977	0.90962	0.866626	0.832431	0.447999	21.3988	353.221	1.41427	268.526	191.722	353.221	0.777934	1.44489	2.10434	0.0272608	0.0480829	0.0662946	0.00879279	0.0156243	0.0216298	0.0128491	0.0166569	0.0231967	0.117196	19.7348	277.536	0.441719
St. Joseph Hospital/Medical Center, Phoenix, AZ	14	TCIA_00014	○	108.962	8.85956	78.4917	109.321	139	76	109	112	5.16726	2.95488	-0.205011	2.06449	4.01441	5.84481	0.894255	0.7984	0.712213	0.677401	0.654318	0.633091	0.943705	0.912354	0.887211	0.3703	53.4492	392.281	1.15307	202.034	196.685	392.281	0.499926	0.94203	1.36888	0.0233086	0.0418709	0.0572967	0.00650394	0.012127	0.0171623	0.00878175	0.0131476	0.0174082	0.155907	54.051	270.435	0.578285
St. Joseph Hospital/Medical Center, Phoenix, AZ	15	TCIA_00015	○	82.6165	15.631	244.328	84.0821	147	31	83	81	5.99676	3.2874	-0.087062	2.03285	3.94959	5.73518	0.886903	0.784142	0.692134	0.665663	0.643427	0.623231	0.940393	0.907533	0.88222	0.415684	22.2682	569.396	1.32701	579.863	170.03	569.396	0.484879	0.909533	1.31136	0.0252673	0.0456756	0.0624997	0.00628824	0.0115825	0.0163026	0.00924097	0.0132331	0.0172422	0.116109	17.7626	678.724	0.416305
St. Joseph Hospital/Medical Center, Phoenix, AZ	16	TCIA_00016	○	77.68	9.83636	96.7541	78.3003	162	46	77	74	5.32603	3.60212	0.310687	1.85174	3.57836	5.17574	0.884295	0.780741	0.688603	0.642316	0.619666	0.59942	0.936876	0.905455	0.881542	0.44637	18.8716	977.446	1.4099	914.025	178.446	977.446	0.441165	0.820852	1.1842	0.0254829	0.0453804	0.0619529	0.00651738	0.0116727	0.0164056	0.00951783	0.0123823	0.0165943	0.099793	16.71	1352.91	0.379659
St. Joseph Hospital/Medical Center, Phoenix, AZ	17	TCIA_00017	○	117.167	6.31444	39.8722	117.337	133	80	118	119	4.58275	4.0943	-0.779253	2.34959	4.57017	6.63835	0.88226	0.776418	0.68177	0.636781	0.611813	0.589463	0.933544	0.898574	0.871593	0.428422	28.5535	607.635	1.34007	563.268	184.255	607.635	0.554174	1.04091	1.49337	0.0257276	0.0455808	0.061686	0.00713372	0.0128668	0.0179444	0.0102634	0.0139158	0.0182507	0.117287	37.8755	911.142	0.459059
St. Joseph Hospital/Medical Center, Phoenix, AZ	18	TCIA_00018	○	102.671	9.51672	90.568	103.111	135	55	103	102	5.26708	2.87077	-0.237084	2.18163	4.26175	6.22787	0.891177	0.792753	0.704315	0.629909	0.606036	0.584472	0.93507	0.898907	0.870583	0.410006	28.4517	485.759	1.29427	344.36	182.062	485.759	0.520465	0.984979	1.42626	0.0241906	0.0432076	0.0589829	0.0068807	0.012507	0.0174977	0.0103747	0.015017	0.0194353	0.131802	25.3879	434.101	0.484618
St. Joseph Hospital/Medical Center, Phoenix, AZ	19	TCIA_00019	○	83.1529	11.9188	142.058	84.0027	126	48	82	75	5.57286	2.43125	0.260892	2.01829	3.91415	5.68024	0.885024	0.781566	0.688898	0.6618	0.638904	0.61814	0.940574	0.908242	0.882698	0.417043	27.678	477.059	1.3162	349.006	180.05	477.059	0.47821	0.893202	1.28341	0.0251658	0.0444841	0.0598674	0.00643103	0.0117773	0.0165061	0.00914062	0.0130504	0.0170781	0.127216	26.6569	446.321	0.475023
St. Joseph Hospital/Medical Center, Phoenix, AZ	20	TCIA_00020	○	95.54	6.12148	37.4725	95.7359	113	76	96	98	4.64126	2.98866	-0.152296	2.12623	4.13068	6.00624	0.883486	0.778006	0.683176	0.674465	0.651396	0.63028	0.938891	0.905851	0.880424	0.398711	40.9187	346.164	1.24401	243.995	190.825	346.164	0.511365	0.95989	1.38835	0.0255694	0.0454049	0.0617697	0.0065968	0.0122098	0.017256	0.00951848	0.0134649	0.0176776	0.145461	47.0209	313.244	0.546525
St. Joseph Hospital/Medical Center, Phoenix, AZ	21	TCIA_00021	○	88.7117	9.01824	81.3287	89.1689	126	23	89	89	5.20268	3.6765	-0.280211	1.79096	3.49302	5.11492	0.901757	0.812372	0.731333	0.680248	0.660841	0.643243	0.952867	0.924414	0.90199	0.383159	26.6095	994.511	1.23751	552.877	187.099	994.511	0.440169	0.83734	1.22252	0.0219491	0.0395653	0.0539417	0.00546966	0.00999809	0.0141269	0.00774405	0.0116719	0.0149821	0.124878	17.9257	1173.93	0.445663
St. Joseph Hospital/Medical Center, Phoenix, AZ	22	TCIA_00022	○	96.3976	12.0926	146.231	97.1531	131	43	95	92	5.58413	2.797	-0.0591152	1.9654	3.82989	5.60972	0.900288	0.80971	0.727606	0.667037	0.646241	0.627238	0.950626	0.920153	0.895865	0.375315	29.4544	805.253	1.19998	462.313	186.213	805.253	0.478809	0.908417	1.3268	0.0223208	0.0402349	0.055223	0.00589885	0.0108438	0.0153997	0.00826718	0.0126008	0.0162763	0.129262	19.8311	1053.11	0.464136
St. Joseph Hospital/Medical Center, Phoenix, AZ	23	TCIA_00023	○	75.5358	11.2931	127.535	76.3753	191	51	74	75	5.4007	7.15508	1.09175	1.56124	3.03333	4.42673	0.890168	0.791568	0.703615	0.639689	0.617573	0.597832	0.953184	0.924527	0.901435	0.366303	38.3841	617.899	1.16779	350.93	182.673	617.899	0.385614	0.730214	1.06589	0.0255647	0.0461997	0.0627512	0.00619889	0.0112255	0.0156325	0.00774789	0.0118898	0.0155303	0.137259	37.3194	799.097	0.503078
St. Joseph Hospital/Medical Center, Phoenix, AZ	24	TCIA_00024	× Slice mismach
St. Joseph Hospital/Medical Center, Phoenix, AZ	25	TCIA_00025	× Slice mismach
St. Joseph Hospital/Medical Center, Phoenix, AZ	26	TCIA_00026	○	59.444	9.47678	89.8094	60.1947	102	28	58	57	5.17043	5.23929	1.01649	1.65912	3.23018	4.72318	0.895785	0.800703	0.714318	0.687448	0.667539	0.649158	0.953518	0.925283	0.902675	0.372159	29.9896	611.619	1.20445	383.204	178.596	611.619	0.413837	0.787079	1.15274	0.0240445	0.0438549	0.0607407	0.00573774	0.0106754	0.0152603	0.0078063	0.0120649	0.0158371	0.132816	23.0468	669.992	0.466168
St. Joseph Hospital/Medical Center, Phoenix, AZ	27	TCIA_00027	○	108.86	7.40594	54.848	109.111	134	80	109	109	4.91421	3.3522	-0.0860056	1.78513	3.47813	5.09119	0.893906	0.797094	0.709039	0.676314	0.655497	0.636353	0.949411	0.919166	0.895191	0.367807	33.591	563.198	1.18167	307.113	189.307	563.198	0.438467	0.83331	1.21848	0.0244474	0.0445291	0.061543	0.00596996	0.0110056	0.0156856	0.00838523	0.0125267	0.0162081	0.135883	27.9661	646.107	0.487365
St. Joseph Hospital/Medical Center, Phoenix, AZ	28	TCIA_00028	○	54.6259	11.0595	122.313	55.7342	90	12	56	62	5.49171	2.74175	-0.275414	1.8049	3.53014	5.17129	0.895736	0.800159	0.713247	0.697855	0.678419	0.660363	0.947038	0.917195	0.89473	0.432652	16.553	829.185	1.42334	1074.87	173.497	829.185	0.441354	0.84227	1.2261	0.0236852	0.0431533	0.059417	0.0054635	0.0101515	0.0145297	0.00857131	0.0120084	0.0149892	0.107829	10.6261	930.735	0.359374
Case Western Reserve University, Cleveland, OH	29	TCIA_00029	○	86.7491	8.07124	65.1448	87.1224	109	65	86	85	4.90275	2.99454	-0.0212557	3.10109	5.84853	8.30517	0.854791	0.729974	0.622398	0.659986	0.632721	0.610173	0.920584	0.881496	0.852393	0.455271	15.5906	639.069	1.52604	749.849	182.796	639.069	0.680914	1.21951	1.69567	0.0307648	0.052705	0.0693503	0.00853807	0.0144042	0.018249	0.0114842	0.0165438	0.0207241	0.129989	11.3609	885.851	0.473943
Case Western Reserve University, Cleveland, OH	30	TCIA_00030	× Slice mismach
St. Joseph Hospital/Medical Center, Phoenix, AZ	31	TCIA_00031	○	80.2982	17.3587	301.325	82.153	134	49	79	62	5.98152	2.37813	0.479481	1.82227	3.53664	5.14897	0.878603	0.768748	0.67061	0.690925	0.669402	0.650035	0.95041	0.920338	0.89737	0.380683	26.3681	509.786	1.23929	344.304	182.33	509.786	0.441822	0.83241	1.20611	0.0279158	0.0503733	0.0685338	0.00609487	0.011144	0.0157385	0.00822673	0.0121141	0.0155653	0.12995	17.7335	558.366	0.450811
Case Western Reserve University, Cleveland, OH	32	TCIA_00032	○	89.1959	14.1789	201.042	90.3157	146	42	88	77	5.80891	2.81673	0.39836	1.48082	2.80669	3.94813	0.805648	0.644957	0.519267	0.810119	0.788051	0.768817	0.959023	0.937278	0.920319	0.566482	9.19822	155.569	1.94512	238.196	174.547	155.569	0.374633	0.667805	0.881514	0.0532651	0.0888536	0.107028	0.00669054	0.0120987	0.0161276	0.00714451	0.00997432	0.0126097	0.127297	7.97251	113.767	0.525817
St. Joseph Hospital/Medical Center, Phoenix, AZ	33	TCIA_00033	○	74.4381	16.7804	281.583	76.306	152	14	71	70	5.79507	5.76382	1.54135	1.38577	2.64042	3.7344	0.844206	0.709412	0.597845	0.775234	0.756792	0.740878	0.963788	0.941937	0.926164	0.477979	17.9764	355.76	1.60002	343.197	162.981	355.76	0.349732	0.63026	0.84595	0.0400514	0.0681646	0.0864921	0.00557099	0.0100165	0.0135019	0.00649363	0.00936552	0.0115967	0.149427	16.9867	480.22	0.591838
Case Western Reserve University, Cleveland, OH	34	TCIA_00034	○	104.305	15.7326	247.513	105.484	160	51	103	97	5.98478	3.09351	0.297695	2.12073	4.02754	5.51662	0.799471	0.629914	0.502714	0.754839	0.728509	0.707777	0.940035	0.908197	0.887132	0.570314	8.72251	142.941	1.99035	214.588	177.048	142.941	0.57071	1.01879	1.29041	0.0551352	0.0917523	0.109333	0.0090597	0.0159996	0.0202669	0.0102961	0.014418	0.0172642	0.129558	8.14268	114.964	0.520701
Case Western Reserve University, Cleveland, OH	35	TCIA_00035	○	69.1535	37.7732	1426.81	78.7967	161	9	65	26	7.03704	2.03418	0.368732	1.67108	3.24762	4.70558	0.839936	0.702101	0.587683	0.679127	0.654196	0.634822	0.949688	0.915463	0.889597	0.50108	12.3986	203.203	1.71151	335.683	174.492	203.203	0.428278	0.812931	1.14817	0.0410803	0.069988	0.0891773	0.00807514	0.0131834	0.0166028	0.00997476	0.0152057	0.0187953	0.141331	9.13101	139.579	0.539243
Case Western Reserve University, Cleveland, OH	36	TCIA_00036	○	99.8167	8.98742	80.7736	100.22	125	71	100	104	5.19081	2.49859	0.00947434	2.19398	4.25536	6.10374	0.830583	0.684621	0.56395	0.725431	0.699687	0.677546	0.931822	0.899414	0.875582	0.518783	10.5493	166.454	1.76998	190.866	186.071	166.454	0.603803	1.12646	1.56617	0.046115	0.077965	0.0993309	0.00901982	0.0163282	0.0219286	0.01147	0.0155997	0.0199045	0.118362	7.71388	116.411	0.470999
Case Western Reserve University, Cleveland, OH	37	TCIA_00037	× Slice mismach
Case Western Reserve University, Cleveland, OH	38	TCIA_00038	○	70.1765	12.6174	159.198	71.3017	146	39	68	63	5.57503	5.51439	1.12791	1.58936	2.88448	3.95377	0.807637	0.65465	0.532876	0.673343	0.650976	0.631633	0.923011	0.89455	0.871943	0.566007	9.20074	302.186	1.92152	523.912	154.432	302.186	0.396017	0.670381	0.871837	0.0481327	0.0783452	0.0980773	0.00727291	0.0128054	0.0172587	0.0106005	0.0130199	0.0166235	0.122058	7.90436	270.968	0.462562
Case Western Reserve University, Cleveland, OH	39	TCIA_00039	○	99.0666	11.5223	132.762	99.7344	139	55	98	97	5.54928	2.82601	0.27309	1.71928	3.29624	4.74974	0.86677	0.750657	0.64976	0.719407	0.699736	0.681301	0.941102	0.914632	0.894611	0.508505	10.9493	305.407	1.70185	374.248	178.169	305.407	0.371439	0.669486	0.93295	0.0306741	0.0516744	0.0674752	0.00542731	0.0101199	0.0144576	0.00799223	0.0103067	0.0126871	0.098073	7.26531	188.678	0.381166
Case Western Reserve University, Cleveland, OH	40	TCIA_00040	○	90.3178	16.3638	267.773	91.7881	142	43	91	93	6.02604	2.49683	0.0428671	2.84837	5.28361	7.34497	0.80428	0.649844	0.535114	0.66772	0.636842	0.609393	0.913913	0.877037	0.848268	0.599364	7.88724	214.421	2.10134	469.757	156.641	214.421	0.732607	1.29688	1.71244	0.0488941	0.078953	0.0916915	0.00950974	0.0176539	0.0243092	0.0113377	0.0171061	0.0223707	0.138062	7.87235	113.807	0.55191
Case Western Reserve University, Cleveland, OH	41	TCIA_00041	○	100.372	18.7233	350.563	102.103	145	30	102	111	6.20149	2.38692	-0.274768	4.14374	7.68629	10.6002	0.798864	0.635735	0.513442	0.618321	0.584752	0.555718	0.893586	0.847608	0.812516	0.603337	7.7939	218.232	2.10913	507.889	161.171	218.232	0.963437	1.66608	2.1121	0.0457619	0.0748924	0.0875188	0.0100051	0.01805	0.0241903	0.0137066	0.0196935	0.0255014	0.133452	7.90115	116.384	0.530833
Case Western Reserve University, Cleveland, OH	42	TCIA_00042	○	81.123	9.64292	92.986	81.694	132	54	80	80	5.20225	5.13816	1.02792	1.92208	3.56014	4.92673	0.836214	0.701529	0.597895	0.589236	0.562804	0.539361	0.912121	0.87003	0.840243	0.495926	12.5429	260.235	1.63989	303.349	163.238	260.235	0.45017	0.798211	1.06544	0.0383033	0.0646984	0.0798107	0.00798585	0.0143029	0.0200359	0.012801	0.0161945	0.0209413	0.102956	7.44113	143.555	0.466914
Case Western Reserve University, Cleveland, OH	43	TCIA_00043	○	103.086	10.0482	100.966	103.574	140	78	102	101	5.32015	3.02233	0.492651	2.20517	4.16239	5.81143	0.801282	0.637101	0.515881	0.700379	0.671757	0.646654	0.926104	0.890348	0.864046	0.516865	10.8109	161.305	1.76474	188.512	183.14	161.305	0.499639	0.898306	1.21937	0.0418797	0.0681368	0.0819934	0.00801875	0.0147377	0.020416	0.0103991	0.0142939	0.0184813	0.109623	7.74556	108.97	0.505474
Case Western Reserve University, Cleveland, OH	44	TCIA_00044	○	116.866	17.8426	318.359	118.219	171	62	118	125	6.15254	2.62497	-0.177445	2.64213	4.99246	6.95495	0.811029	0.654495	0.538861	0.668086	0.638988	0.613765	0.917786	0.877854	0.849581	0.522654	10.6133	173.4	1.78777	235.852	174.407	173.4	0.620353	1.09767	1.441	0.0411861	0.0674316	0.079898	0.00837228	0.0152824	0.0207894	0.0116137	0.0159072	0.0198295	0.11284	7.80671	105.363	0.509259
Case Western Reserve University, Cleveland, OH	45	TCIA_00045	○	135.014	24.917	620.857	137.294	255	83	131	124	6.39906	6.1107	1.50076	1.4587	2.87741	4.15046	0.781201	0.598234	0.460322	0.689591	0.653072	0.622922	0.925365	0.884921	0.854961	0.571397	8.39067	113.231	1.99962	156.777	172.428	113.231	0.346463	0.682179	0.965402	0.0510048	0.0845561	0.0969674	0.0107052	0.0189613	0.0245853	0.011158	0.0167308	0.0211384	0.12563	7.6792	94.8494	0.505991
Henry Ford Hospital, Detroit, MI	46	TCIA_00046	○	47.1215	12.0322	144.775	48.6334	86	5	47	50	5.62165	2.57221	-0.0456001	0.913142	1.8024	2.66552	0.922063	0.849457	0.782102	0.699127	0.686943	0.675635	0.964958	0.938911	0.919817	0.398775	18.2466	897.406	1.28318	1341.1	128.724	897.406	0.230638	0.447988	0.653228	0.0194652	0.0359426	0.0495697	0.00359964	0.00659306	0.00945482	0.00703086	0.010583	0.013107	0.0624282	5.7424	701.843	0.24556
Henry Ford Hospital, Detroit, MI	47	TCIA_00047	× Slice mismach
Henry Ford Hospital, Detroit, MI	48	TCIA_00048	○	96.5129	11.0212	121.467	97.14	119	59	95	90	5.3379	2.24263	0.183614	1.99158	4.00406	5.98645	0.899795	0.80671	0.720235	0.620828	0.599089	0.579269	0.939991	0.900421	0.870665	0.397694	19.0327	716.122	1.2713	999.074	152.833	716.122	0.513025	1.04186	1.57994	0.0251144	0.0463004	0.0647972	0.00679205	0.0122285	0.0172515	0.011799	0.0174068	0.0223968	0.0624948	8.39993	763.284	0.243011
Henry Ford Hospital, Detroit, MI	49	TCIA_00049	○	39.9279	10.6849	114.167	41.3328	77	11	38	32	5.37238	2.88622	0.588811	1.22094	2.40013	3.53884	0.910038	0.826282	0.748532	0.642864	0.625582	0.609944	0.955355	0.921992	0.897095	0.393593	18.958	422.386	1.28188	591.931	138.794	422.386	0.314554	0.60914	0.890028	0.0214202	0.039422	0.0546621	0.00530768	0.00964889	0.013799	0.0086329	0.0128434	0.0161922	0.0772983	7.76604	233.882	0.26837
Henry Ford Hospital, Detroit, MI	50	TCIA_00050	○	45.033	13.6384	186.006	47.0529	75	5	46	54	5.72337	2.99126	-0.54114	1.30477	2.58292	3.84439	0.899776	0.807745	0.722502	0.737791	0.721755	0.706516	0.967628	0.942444	0.922663	0.415706	18.0153	299.11	1.34492	461.365	144.008	299.11	0.405696	0.802598	1.19821	0.0282579	0.0525023	0.0739326	0.0053398	0.0102123	0.0150003	0.00717076	0.0118889	0.0162699	0.0919631	8.84779	224.202	0.334168
Henry Ford Hospital, Detroit, MI	51	TCIA_00051	○	79.2144	10.4615	109.442	79.9022	128	29	79	77	5.41385	3.55505	-0.127483	1.14676	2.2409	3.27326	0.886375	0.782512	0.687747	0.769345	0.753113	0.73776	0.964347	0.939969	0.922087	0.473255	12.6155	357.842	1.54523	604.01	140.091	357.842	0.29811	0.566877	0.811244	0.0293991	0.0536018	0.0738711	0.00475143	0.00892555	0.0129583	0.00675928	0.0100806	0.0130333	0.0769483	5.50631	268.275	0.291095
Henry Ford Hospital, Detroit, MI	52	TCIA_00052	○	55.1384	10.1894	103.824	56.0719	88	28	54	51	5.32057	2.45431	0.396774	0.78206	1.52761	2.24481	0.904534	0.817557	0.737534	0.718219	0.706159	0.695111	0.969609	0.946814	0.930116	0.379674	29.5228	677.12	1.21744	593.93	151.697	677.12	0.204898	0.392361	0.56974	0.0254522	0.0466992	0.0648683	0.00365492	0.00672533	0.00973637	0.00599994	0.00894004	0.011208	0.118727	23.7777	627.25	0.433848
Henry Ford Hospital, Detroit, MI	53	TCIA_00053	○	68.5523	8.6035	74.0202	69.09	104	41	68	64	5.13256	2.96535	0.292917	0.717342	1.42388	2.09675	0.900976	0.809409	0.725665	0.762092	0.749878	0.738419	0.965634	0.943004	0.927649	0.425597	16.7363	612.61	1.39332	666.485	150.208	612.61	0.18493	0.359925	0.514579	0.0262676	0.0484198	0.0667682	0.00371979	0.00690542	0.0100403	0.00667213	0.00910748	0.0108735	0.0825329	11.2232	610.997	0.308558
Henry Ford Hospital, Detroit, MI	54	TCIA_00054	○	44.7828	10.0546	101.096	45.8977	88	20	43	42	5.2748	4.03567	0.866429	0.859616	1.66171	2.42696	0.892532	0.796009	0.707376	0.740657	0.725228	0.710619	0.967109	0.942157	0.922873	0.398388	19.8725	344.202	1.28405	465.865	141.419	344.202	0.204697	0.384995	0.553184	0.0254433	0.0456571	0.06252	0.00437527	0.00816809	0.0118592	0.00634532	0.00961448	0.0122635	0.0817811	10.461	241.677	0.308894
Henry Ford Hospital, Detroit, MI	55	TCIA_00055	○	37.0984	4.8215	23.2468	37.4104	58	23	36	35	4.21449	4.12272	0.881532	1.11643	2.13998	3.06292	0.870024	0.754398	0.651917	0.741063	0.724242	0.708771	0.956535	0.930254	0.910915	0.440635	14.4533	353.727	1.42038	449.572	157.732	353.727	0.268823	0.484297	0.667814	0.0320455	0.0559789	0.0747479	0.00485632	0.00872606	0.0123597	0.00771368	0.010163	0.012805	0.0572726	4.65693	267.61	0.23038
Henry Ford Hospital, Detroit, MI	56	TCIA_00056	○	35.0308	14.7958	218.917	38.0272	94	1	34	33	5.87526	2.6054	0.36216	0.763704	1.48817	2.14831	0.88236	0.776267	0.682547	0.777511	0.765192	0.753628	0.964368	0.943108	0.929511	0.515185	9.98323	483.984	1.75074	1169.59	127.315	483.984	0.200715	0.374472	0.526431	0.0287971	0.0506654	0.0679155	0.00362323	0.00676797	0.00982755	0.00605942	0.00755042	0.00903365	0.104545	5.56214	372.536	0.42096
Henry Ford Hospital, Detroit, MI	57	TCIA_00057	○	49.3549	11.2669	126.943	50.6246	106	11	48	43	5.51816	3.18721	0.372373	0.801562	1.57436	2.29588	0.896313	0.802276	0.71738	0.724776	0.711921	0.700204	0.958826	0.932623	0.91613	0.475391	11.3472	576.759	1.58455	1056.44	135.635	576.759	0.205981	0.391014	0.553479	0.0262523	0.0467391	0.0632845	0.00383769	0.00685282	0.00979298	0.00739143	0.00915912	0.0102444	0.0676181	4.67472	467.854	0.258142
Henry Ford Hospital, Detroit, MI	58	TCIA_00058	○	68.6878	11.3448	128.705	69.6184	151	13	68	66	5.49171	5.13166	0.493001	0.619801	1.21624	1.78205	0.915392	0.838055	0.76713	0.696618	0.683782	0.672743	0.963316	0.938266	0.922067	0.429891	14.8938	1221.87	1.40747	1376.49	135.697	1221.87	0.1575	0.300881	0.428041	0.0214305	0.0388391	0.0530185	0.00375931	0.00632024	0.00886285	0.0067965	0.00880174	0.00970758	0.0634842	5.39702	1233.5	0.241651
Henry Ford Hospital, Detroit, MI	59	TCIA_00059	○	44.3291	10.7734	116.067	45.6194	100	9	43	41	5.39258	4.09868	0.790012	0.721878	1.41787	2.04045	0.903309	0.814319	0.73521	0.733945	0.722192	0.711365	0.95679	0.932708	0.918814	0.486666	10.8855	935.292	1.62968	1611.14	121.022	935.292	0.18143	0.33687	0.460261	0.0244118	0.0438345	0.0585781	0.00347512	0.00628574	0.00910902	0.0071125	0.00791348	0.00843981	0.0746662	4.92133	1017.22	0.286193
Henry Ford Hospital, Detroit, MI	60	TCIA_00060	○	85.2718	9.39102	88.1913	85.7874	122	41	85	85	5.26885	2.67477	-0.0407308	0.828201	1.63604	2.38961	0.914783	0.836249	0.76487	0.729231	0.717979	0.707906	0.960191	0.936372	0.922654	0.418403	16.0688	1082.5	1.38331	969.067	159.524	1082.5	0.215425	0.411492	0.585675	0.0212278	0.0383488	0.0520909	0.00338912	0.00601096	0.00859807	0.00700872	0.00789973	0.00841119	0.079294	6.91814	1163.12	0.294989
Henry Ford Hospital, Detroit, MI	61	TCIA_00061	○	44.4094	16.1513	260.863	47.2539	83	10	44	63	5.9189	1.97768	0.0551289	0.978157	1.89215	2.71836	0.888542	0.788728	0.700351	0.760192	0.747634	0.736214	0.960211	0.937349	0.923266	0.468723	12.4206	790.907	1.58203	820.589	149.423	790.907	0.234596	0.423072	0.581796	0.0254427	0.0437549	0.0583024	0.00367005	0.0064334	0.0091435	0.0067913	0.00776362	0.00853819	0.0994388	5.94241	1073.77	0.394937
Henry Ford Hospital, Detroit, MI	62	TCIA_00062	○	52.2816	18.0505	325.822	55.3099	144	1	51	48	6.21094	2.95107	0.160113	0.691387	1.37174	1.98536	0.902355	0.811349	0.730299	0.75381	0.741759	0.730539	0.959621	0.936282	0.921746	0.515223	10.1103	720.152	1.73514	1943.21	125.204	720.152	0.171313	0.321165	0.436618	0.0238291	0.0427811	0.0567024	0.00351014	0.00644109	0.00930534	0.00666688	0.00804758	0.00894074	0.102416	5.48844	648.931	0.383343
Henry Ford Hospital, Detroit, MI	63	TCIA_00063	○	40.842	11.3169	128.072	42.3808	81	19	38	35	5.40756	2.79963	0.677993	0.822616	1.61102	2.32756	0.893982	0.796371	0.709139	0.7677	0.754736	0.742884	0.961164	0.937734	0.922605	0.487713	11.2104	454.444	1.62892	1038.92	138.003	454.444	0.193239	0.361125	0.498026	0.0247782	0.0445309	0.0594483	0.00369703	0.00675214	0.0096911	0.00657577	0.00826646	0.00949558	0.0935475	5.14327	399.821	0.35138
Henry Ford Hospital, Detroit, MI	64	TCIA_00064	○	43.8288	9.14644	83.6573	44.7729	91	20	43	41	5.21349	3.43456	0.405077	0.676509	1.33648	1.92303	0.899036	0.805356	0.722956	0.764264	0.751668	0.740005	0.959482	0.937016	0.923423	0.504711	10.3422	489.365	1.70426	1030.09	133.629	489.365	0.168005	0.310919	0.421576	0.0248013	0.0440445	0.0579961	0.00363238	0.00663696	0.00957312	0.00669041	0.00757783	0.00849252	0.0962959	5.39532	350.604	0.36909
Henry Ford Hospital, Detroit, MI	65	TCIA_00065	○	49.4602	14.5667	212.188	51.5605	102	10	49	47	5.85726	3.04047	0.126983	0.883542	1.72235	2.50023	0.893845	0.796869	0.709306	0.786988	0.773993	0.761808	0.965461	0.943984	0.929565	0.491692	10.7159	372.69	1.65393	685.035	134.826	372.69	0.225399	0.424274	0.600651	0.0251046	0.0449205	0.0606464	0.0039771	0.0073236	0.0105044	0.00620997	0.00818448	0.00957503	0.0849453	5.0747	289.317	0.324658
Henry Ford Hospital, Detroit, MI	66	TCIA_00066	○	51.0787	15.3557	235.798	53.3369	106	2	50	49	5.96301	3.02294	0.306829	0.808666	1.6079	2.35746	0.905946	0.819615	0.741052	0.692431	0.679523	0.668158	0.949693	0.919509	0.901167	0.477657	11.3545	604.728	1.58803	1124.54	123.439	604.728	0.207508	0.398099	0.56816	0.023951	0.0432172	0.0587923	0.00389617	0.00672295	0.00954377	0.00871739	0.010154	0.0111125	0.0695441	4.68424	582.728	0.260915
Henry Ford Hospital, Detroit, MI	67	TCIA_00067	○	66.1474	15.4871	239.852	67.9362	207	1	65	65	5.88883	8.5222	1.10936	0.467611	0.910816	1.32636	0.92902	0.863843	0.804518	0.674637	0.66166	0.650367	0.968665	0.946314	0.931252	0.450933	13.2524	1173.84	1.47084	1908.88	128.774	1173.84	0.115596	0.216297	0.307849	0.0176851	0.0317327	0.0430371	0.00382662	0.00661032	0.00937896	0.00591526	0.00816727	0.00955298	0.0591562	4.20223	909.965	0.218729
Henry Ford Hospital, Detroit, MI	68	TCIA_00068	○	64.4176	14.0454	197.273	65.931	111	10	63	59	5.83697	3.11617	0.129075	1.03863	2.0603	3.01971	0.917706	0.840907	0.770909	0.68753	0.673942	0.661642	0.954827	0.926264	0.907939	0.470255	11.8732	805.908	1.54613	1416.54	128.433	805.908	0.262902	0.507167	0.719886	0.0194879	0.0355707	0.0483027	0.00402505	0.00722759	0.0103498	0.00790836	0.0101791	0.0116677	0.0618176	4.34488	625.057	0.229072
Henry Ford Hospital, Detroit, MI	69	TCIA_00069	○	24.9334	15.2222	231.716	29.2127	104	1	20	14	5.59464	5.0445	1.38944	0.677914	1.30924	1.88272	0.902804	0.81482	0.737263	0.676352	0.661669	0.649166	0.958603	0.931587	0.914736	0.465207	12.7549	821.749	1.51582	1414.17	101.175	821.749	0.161493	0.298293	0.415275	0.0219387	0.0389137	0.0517101	0.0044052	0.00741633	0.0103517	0.00743245	0.00933578	0.0102353	0.0653426	4.70843	631.994	0.250385
Henry Ford Hospital, Detroit, MI	70	TCIA_00070	○	83.4712	6.57583	43.2415	83.7298	102	59	83	85	4.75101	2.60782	-0.0616219	1.03019	2.03529	2.97594	0.911398	0.829529	0.755464	0.694897	0.681096	0.668522	0.954992	0.927635	0.910512	0.425851	16.2085	774.413	1.39896	1095.25	138.125	774.413	0.283973	0.549608	0.794014	0.0216673	0.039577	0.0543828	0.00425235	0.00774452	0.0112442	0.00778995	0.00982183	0.011587	0.0896948	8.51443	610.587	0.316736
Henry Ford Hospital, Detroit, MI	71	TCIA_00071	○	58.6627	17.3336	300.453	61.1698	118	17	58	45	6.09751	2.41928	0.310126	0.789562	1.56153	2.27982	0.915371	0.836422	0.764941	0.714764	0.701535	0.689186	0.961682	0.937093	0.921087	0.470757	12.1781	647.64	1.54402	1178.69	129.572	647.64	0.179488	0.340552	0.475526	0.0196033	0.0354791	0.0475582	0.00368026	0.00676472	0.00983762	0.00666344	0.00849553	0.00954689	0.0733795	4.63363	552.883	0.261794
Henry Ford Hospital, Detroit, MI	72	TCIA_00072	○	71.1312	8.36053	69.8985	71.6208	94	15	72	76	5.05175	4.52138	-0.684543	1.85585	3.59142	5.20596	0.905941	0.821468	0.745979	0.645636	0.628611	0.614107	0.944378	0.913576	0.892319	0.460398	13.1499	741.239	1.48522	1057.76	153.793	741.239	0.448103	0.830375	1.1728	0.0221594	0.0394391	0.0533283	0.00528391	0.00885822	0.0121708	0.0092157	0.0112572	0.0139296	0.064317	4.54662	587.706	0.233964
Henry Ford Hospital, Detroit, MI	73	TCIA_00073	○	57.309	25.3467	642.455	62.6637	135	5	52	44	6.53788	2.29196	0.483325	1.38487	2.70274	3.95514	0.903557	0.816352	0.738056	0.66559	0.649232	0.634541	0.951402	0.920738	0.899693	0.460871	12.9944	627.051	1.49148	1042.66	134.572	627.051	0.346921	0.665347	0.97117	0.023455	0.0424061	0.0579465	0.00489108	0.00872135	0.0124332	0.00874243	0.0115461	0.0137761	0.0648542	4.53873	587.781	0.231139
Henry Ford Hospital, Detroit, MI	74	TCIA_00074	○	68.1723	15.2145	231.481	69.8494	122	2	69	69	5.95238	3.67456	-0.351424	1.05553	2.061	3.00439	0.906389	0.821278	0.744747	0.710172	0.696836	0.684794	0.962304	0.936489	0.919191	0.453712	13.4633	786.112	1.48622	1286.97	131.42	786.112	0.280694	0.531475	0.75927	0.0226369	0.0406846	0.0553601	0.00401698	0.00714472	0.0102289	0.00717596	0.00986332	0.0117288	0.0838086	5.14883	654.796	0.294139
Henry Ford Hospital, Detroit, MI	75	TCIA_00075	○	97.404	12.7529	162.635	98.2353	188	8	99	101	5.66851	4.12368	-0.475079	0.574016	1.13239	1.66246	0.934569	0.873883	0.818259	0.689852	0.678585	0.669374	0.967303	0.944718	0.929892	0.406888	18.5903	1989.56	1.28646	1908.01	146.354	1989.56	0.145222	0.278503	0.398023	0.0168898	0.0306759	0.041536	0.00329202	0.00535687	0.00737699	0.00598621	0.00796277	0.00875759	0.0564091	5.89602	2100.15	0.224685
Henry Ford Hospital, Detroit, MI	76	TCIA_00076	○	45.1136	12.796	163.736	46.8932	115	2	44	42	5.66556	3.97796	0.692431	0.700124	1.35465	1.95008	0.919043	0.845678	0.780402	0.672359	0.660058	0.649607	0.95744	0.929988	0.912884	0.457518	14.4228	1233.38	1.47717	1604.82	124.957	1233.38	0.164101	0.30341	0.418081	0.0194303	0.0345763	0.0457198	0.00359421	0.00598643	0.00838248	0.00736424	0.00911245	0.00981045	0.0830508	5.96712	1354.84	0.327418
Henry Ford Hospital, Detroit, MI	77	TCIA_00077	× Insufficient images
Henry Ford Hospital, Detroit, MI	78	TCIA_00078	○	82.8593	10.4059	108.283	83.5102	114	26	83	87	5.39494	3.06912	-0.268315	2.23269	4.3824	6.46515	0.901939	0.810702	0.726227	0.625964	0.606417	0.58841	0.925895	0.898029	0.874959	0.540445	9.59932	552.986	1.74421	793.435	177.124	552.986	0.542946	1.04161	1.51934	0.0233856	0.0427066	0.0586881	0.00586719	0.0105158	0.0148857	0.0110826	0.0117258	0.0161768	0.0677026	4.21582	388.656	0.26795
Henry Ford Hospital, Detroit, MI	79	TCIA_00079	○	71.9912	9.29642	86.4234	72.589	117	23	71	70	5.21001	3.19671	0.511924	1.9447	3.80428	5.54377	0.899	0.805225	0.720107	0.559283	0.536768	0.51679	0.930761	0.890279	0.862761	0.452396	14.1142	441.301	1.43787	500.207	163.768	441.301	0.430857	0.818865	1.16207	0.0232694	0.0426512	0.058242	0.0065253	0.0112958	0.0158857	0.0117537	0.0141832	0.0171558	0.0511636	4.37849	244.314	0.200236
Henry Ford Hospital, Detroit, MI	80	TCIA_00080	○	54.3361	14.964	223.922	56.3589	146	13	53	52	5.85265	5.66034	1.02833	1.54957	3.02942	4.40655	0.903815	0.814859	0.735154	0.534883	0.514286	0.49626	0.931501	0.890275	0.863645	0.458263	13.3551	600.916	1.49049	868.574	141.176	600.916	0.348718	0.662756	0.938248	0.0220147	0.0400314	0.0540522	0.00609046	0.0103249	0.0144734	0.0118967	0.0139592	0.0160149	0.0661974	4.68781	361.446	0.282754
Henry Ford Hospital, Detroit, MI	81	TCIA_00081	○	75.6036	13.8007	190.459	76.8528	116	27	73	63	5.69746	2.01029	0.216016	2.37789	4.65282	6.78449	0.875521	0.76071	0.658743	0.592885	0.570993	0.551299	0.924821	0.886694	0.858587	0.482383	11.4893	436.93	1.57296	619.67	161.967	436.93	0.616003	1.18531	1.70249	0.0318878	0.0582168	0.078612	0.00677672	0.0121997	0.0171206	0.0121776	0.0153367	0.0208186	0.0473098	3.97665	274.592	0.197033
Henry Ford Hospital, Detroit, MI	82	TCIA_00082	○	69.5206	8.33867	69.5334	70.0189	104	47	68	64	5.02133	3.30136	0.700984	1.90888	3.61091	5.10774	0.857508	0.732613	0.62601	0.592133	0.570281	0.550668	0.918342	0.878712	0.850414	0.475138	13.5039	337.135	1.51441	400.081	170.588	337.135	0.469652	0.866625	1.22024	0.0340321	0.0611031	0.0817572	0.00678382	0.0122382	0.0174102	0.0124634	0.016205	0.0220723	0.0511657	6.03982	202.509	0.257821
Henry Ford Hospital, Detroit, MI	83	TCIA_00083	○	95.1259	5.39108	29.0638	95.2785	111	62	95	93	4.42337	4.1234	0.0807879	3.57823	7.01373	10.0948	0.854762	0.721708	0.605254	0.555331	0.527197	0.503527	0.898157	0.849406	0.814467	0.471531	12.978	287.534	1.51201	344.883	177.416	287.534	0.939877	1.82404	2.58233	0.0360649	0.0667646	0.0918023	0.00918095	0.0162143	0.0217851	0.0150695	0.0209671	0.0281414	0.0450262	5.47146	181.256	0.215528
Henry Ford Hospital, Detroit, MI	84	TCIA_00084	○	102.599	15.9697	255.033	103.834	152	47	102	100	6.02437	2.67748	0.102114	1.83874	3.72529	5.542	0.889526	0.782899	0.685405	0.557864	0.533856	0.512858	0.906296	0.859316	0.827093	0.502008	10.0243	286.176	1.67792	429.257	166.36	286.176	0.482782	0.964022	1.43129	0.0282196	0.0536955	0.0764955	0.00757441	0.0135106	0.0187901	0.0141963	0.01756	0.0224584	0.0738048	4.00482	172.187	0.30333
Henry Ford Hospital, Detroit, MI	85	TCIA_00085	○	68.7048	8.69194	75.5497	69.2524	113	3	69	70	4.96891	5.6508	-0.774259	2.78407	5.32347	7.60217	0.873241	0.759296	0.661817	0.541459	0.517282	0.498014	0.920376	0.876705	0.84725	0.495801	11.8226	790.511	1.59173	904.004	159.283	790.511	0.673178	1.22595	1.68891	0.0314072	0.0561655	0.0745762	0.00769999	0.0114981	0.0154579	0.0132757	0.0154354	0.0198756	0.0542719	4.716	605.134	0.247208
Henry Ford Hospital, Detroit, MI	86	TCIA_00086	○	63.0036	9.15443	83.8036	63.6652	94	22	63	63	5.22646	2.74132	0.0584377	2.84919	5.42108	7.73185	0.859661	0.735688	0.631239	0.579705	0.557908	0.538869	0.894427	0.858143	0.833068	0.577049	8.02919	474.607	1.9779	952.836	166.455	474.607	0.72974	1.31817	1.91116	0.0349353	0.0612483	0.0816944	0.00711502	0.0125695	0.0173631	0.012685	0.0133596	0.0202263	0.101442	5.91544	339.629	0.427151
Henry Ford Hospital, Detroit, MI	87	TCIA_00087	○	63.6108	8.22147	67.5926	64.1399	107	39	63	62	5.03844	3.99813	0.639007	1.87283	3.44507	4.76398	0.83367	0.698931	0.592478	0.599224	0.573266	0.550467	0.903836	0.865178	0.838518	0.551688	8.29166	334.158	1.86875	479.898	161.313	334.158	0.440335	0.744138	1.03174	0.0377756	0.0609581	0.0791077	0.00808364	0.0146627	0.0205288	0.0127668	0.0150169	0.0215637	0.0811214	4.89609	219.756	0.326372
Henry Ford Hospital, Detroit, MI	88	TCIA_00088	○	80.214	7.99886	63.9818	80.6118	107	43	81	81	5.0103	3.39768	-0.491673	2.69662	5.14603	7.34847	0.857543	0.732305	0.627372	0.671121	0.646286	0.624046	0.921059	0.891076	0.868802	0.551447	8.26836	402.253	1.86605	576.119	182.837	402.253	0.698906	1.28256	1.84294	0.0339971	0.0589332	0.0783914	0.00750119	0.0140177	0.0195469	0.010239	0.0121187	0.0176565	0.0825622	4.88109	252.183	0.319051
Henry Ford Hospital, Detroit, MI	89	TCIA_00089	○	54.0993	9.05568	82.0053	54.8519	90	15	54	53	5.19293	3.70425	-0.0981878	2.73681	5.28645	7.56714	0.863968	0.741536	0.637983	0.58882	0.563513	0.541788	0.904897	0.862452	0.834478	0.532787	8.74343	399.854	1.80158	592.83	171.017	399.854	0.704411	1.29329	1.81593	0.0322659	0.0563879	0.0747012	0.007884	0.0138483	0.0188401	0.0139467	0.0156503	0.0200983	0.0760763	4.71813	240.714	0.28953
Henry Ford Hospital, Detroit, MI	90	TCIA_00090	× Slice mismach
Henry Ford Hospital, Detroit, MI	91	TCIA_00091	○	52.8103	14.184	201.185	54.6819	113	2	52	50	5.85571	3.15913	0.359612	1.42792	2.79704	4.03044	0.892216	0.794295	0.712275	0.651916	0.636286	0.622539	0.938031	0.905918	0.886897	0.515069	9.40017	1127.95	1.73325	2258.42	145.391	1127.95	0.355446	0.656286	0.913112	0.0246107	0.0429821	0.0558243	0.00454855	0.00798274	0.011239	0.00965053	0.0102647	0.0114299	0.069951	4.51663	1250.17	0.270686
Henry Ford Hospital, Detroit, MI	92	TCIA_00092	○	77.7975	7.8951	62.3325	78.1971	104	56	77	75	4.95528	3.04687	0.567128	1.3308	2.5904	3.75343	0.886163	0.782991	0.694688	0.776989	0.762088	0.748296	0.963996	0.943562	0.928691	0.424745	24.3467	439.178	1.38655	377.679	180.747	439.178	0.334266	0.62371	0.891189	0.0270577	0.048191	0.0645224	0.00412886	0.00769962	0.0109938	0.00582573	0.00750929	0.0095992	0.136183	21.7601	348.412	0.527602
Henry Ford Hospital, Detroit, MI	93	TCIA_00093	○	89.8216	6.46428	41.7869	90.0539	105	57	90	96	4.6408	3.12336	-0.530882	2.7647	5.49327	8.13381	0.859074	0.730526	0.618625	0.725701	0.701403	0.679366	0.9416	0.909896	0.886059	0.47077	16.0454	273.455	1.52573	315.132	190.982	273.455	0.691688	1.3514	2.00095	0.0319039	0.0563122	0.0748281	0.00711923	0.0129866	0.0180703	0.0093977	0.0124681	0.0173439	0.1007	16.1327	283.124	0.417706
Henry Ford Hospital, Detroit, MI	94	TCIA_00094	○	53.2887	14.6506	214.641	55.2659	140	18	51	46	5.81687	3.85326	0.828313	1.73283	3.3834	4.88918	0.857455	0.728451	0.619992	0.692077	0.671373	0.652917	0.937461	0.904545	0.883088	0.516783	10.2382	390.052	1.73798	663.47	159.868	390.052	0.421544	0.7811	1.09774	0.0319095	0.054646	0.0697287	0.00592836	0.010396	0.014535	0.00979985	0.0113312	0.0138767	0.0958781	7.21182	351.198	0.362303
Henry Ford Hospital, Detroit, MI	95	TCIA_00095	○	68.3571	9.50058	90.261	69.0141	102	35	68	66	5.28614	2.83138	0.125759	1.37311	2.66898	3.85284	0.87639	0.764848	0.67006	0.796062	0.781025	0.767042	0.962239	0.942225	0.928242	0.492282	11.2219	405.025	1.64533	512.502	172.035	405.025	0.354828	0.660735	0.932004	0.0293064	0.0509105	0.0665527	0.00437044	0.008178	0.0116592	0.00595056	0.00763203	0.00994919	0.0871948	6.93622	349.268	0.329023
Henry Ford Hospital, Detroit, MI	96	TCIA_00096	○	89.4373	6.026	36.3127	89.64	117	64	89	91	4.6181	3.43336	0.254937	1.88097	3.66429	5.32562	0.857084	0.728925	0.621225	0.694392	0.671386	0.650592	0.938513	0.907183	0.883306	0.474606	15.1146	284.524	1.5303	267.23	189.493	284.524	0.43567	0.806235	1.16599	0.0327359	0.0562966	0.0722846	0.00653536	0.0118327	0.0166324	0.00924903	0.0116973	0.0163093	0.0874598	9.9251	186.548	0.408397
Henry Ford Hospital, Detroit, MI	97	TCIA_00097	○	46.8499	15.5521	241.869	49.3637	111	2	48	46	5.96334	3.09616	-0.318986	1.58053	3.09921	4.47887	0.875286	0.761462	0.665242	0.681863	0.662879	0.646101	0.939027	0.906612	0.885747	0.551684	8.22619	413.869	1.87336	938.371	147.504	413.869	0.402775	0.757663	1.07178	0.0298487	0.0530785	0.0702472	0.00574215	0.0104552	0.0148031	0.00953846	0.0115164	0.0144172	0.0851589	4.92871	307.446	0.331372
Thomas Jefferson University, Philadelphia, PA	98	TCIA_00098	○	62.6856	5.97722	35.7271	62.9699	79	36	64	68	4.52061	2.2107	-0.300163	1.69556	3.30628	4.81309	0.886685	0.78421	0.696573	0.711671	0.694925	0.679964	0.959091	0.934172	0.915973	0.400897	41.1263	558.175	1.26979	303.29	191.918	558.175	0.439529	0.830677	1.19032	0.0258316	0.0453834	0.0598554	0.00490812	0.00885245	0.0124536	0.00699724	0.00942916	0.0119011	0.144672	43.8908	513.615	0.589038
Thomas Jefferson University, Philadelphia, PA	99	TCIA_00099	○	190.993	20.5683	423.056	192.097	255	93	191	197	6.35821	3.49981	-0.0429903	1.86679	3.64798	5.31621	0.878565	0.768355	0.673516	0.684939	0.667035	0.651601	0.950007	0.919067	0.896934	0.410757	31.5898	463.009	1.33723	304.508	192.357	463.009	0.449652	0.847399	1.21425	0.0270384	0.0475618	0.0629387	0.0051611	0.00884828	0.0121469	0.00855557	0.0113776	0.0137839	0.134741	39.6949	446.431	0.531495
Thomas Jefferson University, Philadelphia, PA	100	TCIA_00100	○	62.8787	7.82885	61.291	63.3642	83	32	64	65	4.85664	4.37937	-1.01312	1.89986	3.75463	5.52277	0.879916	0.770221	0.675397	0.698364	0.68038	0.664294	0.950659	0.921415	0.900507	0.427449	29.7095	466.464	1.37427	349.303	189.432	466.464	0.434672	0.816068	1.17117	0.0264864	0.0465854	0.0614493	0.00498348	0.00881605	0.0123556	0.00800587	0.01016	0.0122636	0.125672	39.5331	436.387	0.506152
Thomas Jefferson University, Philadelphia, PA	101	TCIA_00101	○	58.5589	7.57221	57.3384	59.0464	101	37	58	57	4.89944	4.15973	0.723073	1.47793	2.87856	4.18377	0.884709	0.780439	0.691012	0.718874	0.70222	0.687278	0.959	0.934115	0.916103	0.410118	32.0939	518.004	1.33152	338.051	182.472	518.004	0.382502	0.719867	1.03197	0.0257224	0.0452211	0.0597997	0.00482295	0.00871054	0.0122856	0.00697867	0.00945919	0.0118264	0.135383	39.6505	471.548	0.534514
Thomas Jefferson University, Philadelphia, PA	102	TCIA_00102	○	60.5623	5.55694	30.8795	60.8167	75	42	61	60	4.4119	3.41605	-0.701315	1.79721	3.5219	5.15755	0.880977	0.772653	0.678817	0.732473	0.714635	0.698355	0.959239	0.93413	0.915473	0.393377	41.7404	431.496	1.25625	253.491	192.748	431.496	0.45196	0.858011	1.24279	0.0269519	0.0477581	0.0637853	0.00508771	0.00931553	0.0132192	0.00701288	0.0095999	0.0122138	0.151253	44.3748	415.738	0.6001
Thomas Jefferson University, Philadelphia, PA	103	TCIA_00103	○	79.1643	7.92861	62.8628	79.5603	103	59	78	74	4.92768	2.58186	0.510644	1.77155	3.45788	5.03867	0.878311	0.767498	0.671768	0.707489	0.689653	0.673825	0.952388	0.923867	0.902975	0.396823	37.1688	445.686	1.27888	264.406	191.482	445.686	0.455435	0.86127	1.23802	0.0277686	0.0494306	0.066069	0.00523692	0.00929113	0.0129569	0.00823897	0.0111541	0.013987	0.147481	41.1553	434.081	0.577363
Thomas Jefferson University, Philadelphia, PA	104	TCIA_00104	○	49.9936	3.11881	9.72697	50.0908	60	42	50	51	3.62591	3.18586	0.275576	1.91716	3.75082	5.48194	0.867046	0.746157	0.641117	0.727168	0.707629	0.690257	0.952543	0.924271	0.903374	0.399279	33.7782	392.294	1.30898	239.572	195.807	392.294	0.484441	0.912996	1.3172	0.0305624	0.0540695	0.072425	0.00565982	0.0101426	0.014097	0.00798951	0.0108691	0.0138545	0.145464	40.2057	421.636	0.557171
Thomas Jefferson University, Philadelphia, PA	105	TCIA_00105	× Insufficient images
Thomas Jefferson University, Philadelphia, PA	106	TCIA_00106	○	70.7553	5.19208	26.9577	70.9455	83	50	72	75	4.32662	3.08636	-0.658165	1.64921	3.2212	4.69779	0.884494	0.779805	0.689704	0.762226	0.745753	0.730701	0.962816	0.940884	0.924773	0.395225	39.0721	409.42	1.27357	243.635	196.784	409.42	0.430043	0.80965	1.16262	0.0263619	0.0463551	0.0614497	0.00486286	0.0089568	0.0127196	0.00636118	0.00847618	0.0108724	0.148992	43.9216	409.654	0.583875
Thomas Jefferson University, Philadelphia, PA	107	TCIA_00107	× Large motion artifact
Thomas Jefferson University, Philadelphia, PA	108	TCIA_00108	○	59.7302	7.26762	52.8183	60.1706	81	45	59	56	4.80142	2.51287	0.513228	1.89622	3.6928	5.36721	0.87649	0.764874	0.668954	0.726766	0.708941	0.692961	0.952168	0.924872	0.905451	0.402782	36.1883	408.725	1.3078	256.895	193.851	408.725	0.479084	0.894354	1.2698	0.0279613	0.0489614	0.0645458	0.00519731	0.00931874	0.0130455	0.00816054	0.0104145	0.0127984	0.143378	43.8874	410.741	0.56235
Thomas Jefferson University, Philadelphia, PA	109	TCIA_00109	× Insufficient images
Thomas Jefferson University, Philadelphia, PA	110	TCIA_00110	○	73.2504	9.5787	91.7516	73.874	107	19	72	68	5.25402	3.0575	0.351707	1.58142	3.08327	4.48879	0.893048	0.79659	0.714477	0.696363	0.680597	0.666811	0.960109	0.935741	0.918079	0.403596	33.8882	937.587	1.30067	568.828	183.46	937.587	0.390252	0.733708	1.05463	0.0239399	0.0418911	0.0550893	0.00446403	0.00786867	0.0109434	0.00666544	0.0088018	0.0108136	0.141276	36.1691	1128.82	0.556648
Thomas Jefferson University, Philadelphia, PA	111	TCIA_00111	○	56.4194	11.034	121.748	57.4883	94	16	57	58	5.48365	3.43109	-0.208724	1.64475	3.20639	4.66117	0.88886	0.788351	0.702579	0.69587	0.679179	0.664679	0.955808	0.928952	0.910238	0.417143	28.4663	698.236	1.36589	546.82	180.35	698.236	0.399296	0.746745	1.0664	0.0248066	0.0435125	0.0572604	0.00477555	0.008248	0.0114674	0.00758262	0.00963443	0.0113555	0.133766	34.8318	723.18	0.517598
Thomas Jefferson University, Philadelphia, PA	112	TCIA_00112	○	61.124	5.10264	26.037	61.3365	91	51	60	59	4.13607	6.31684	1.51282	1.57256	3.0375	4.37707	0.869935	0.754271	0.656824	0.704105	0.685832	0.6697	0.952937	0.925259	0.905385	0.41455	36.7002	429.528	1.31193	323.181	185.018	429.528	0.418323	0.776675	1.09992	0.0309885	0.0543718	0.0716168	0.00551933	0.00979347	0.013722	0.00835288	0.0111901	0.0140114	0.135667	41.1025	387.926	0.564821
Thomas Jefferson University, Philadelphia, PA	113	TCIA_00113	○	81.2005	6.18514	38.2559	81.4357	102	39	81	82	4.64264	4.59812	-0.323516	1.97916	3.86309	5.63942	0.876367	0.765022	0.669663	0.730632	0.71241	0.695753	0.950867	0.926998	0.90897	0.453128	25.2613	477.812	1.46852	361.519	194.641	477.812	0.491597	0.918451	1.32405	0.0276829	0.0484664	0.0641861	0.00520992	0.00952819	0.0134959	0.00723763	0.00897839	0.012324	0.124208	35.4066	402.273	0.488085
[truncated: 101 more columns]

## Sheet: Table S3 (tSNE_ALL_cohort)
Institution	Patient number	Rsearch ID	Inclusion	T1 and T2 t-SNE 1	T1 and T2 t-SNE 2	rT1/T2 t-SNE 1	rT1/T2 t-SNE 2
AMUH	1	AMUH_00001	○	-8.23356	5.51285	0.296898	-9.48852
AMUH	2	AMUH_00002	○	-8.09851	5.20692	-0.204924	-8.16418
AMUH	3	AMUH_00003	○	-3.10382	4.42812	0.0333819	-6.46375
AMUH	4	AMUH_00004	○	-5.34332	7.90025	-0.0676448	-14.7684
AMUH	5	AMUH_00005	○	-4.51942	6.92911	-0.00346125	-14.6623
AMUH	6	AMUH_00006	× Atypical (T2 very low)
AMUH	7	AMUH_00007	○	-3.89393	4.40594	0.189465	-14.2705
AMUH	8	AMUH_00008	○	-3.54147	2.46145	0.832133	-13.2231
AMUH	9	AMUH_00009	○	-3.71262	2.2064	0.867699	-13.2051
AMUH	10	AMUH_00010	○	-5.42556	8.21689	-0.286282	-13.4146
AMUH	11	AMUH_00011	○	-5.59368	8.53982	-1.13231	-11.0571
AMUH	12	AMUH_00012	○	-2.86747	4.27138	0.488719	-8.80943
AMUH	13	AMUH_00013	○	-4.37141	7.65403	-0.908129	-11.3231
AMUH	14	AMUH_00014	○	1.85653	-1.65308	-0.946972	-0.156305
AMUH	15	AMUH_00015	○	-3.48235	6.0181	-0.525552	-7.04171
AMUH	16	AMUH_00016	○	-6.98369	9.11463	-0.887177	-13.5941
AMUH	17	AMUH_00017	○	-3.1902	6.51719	0.256889	-12.126
AMUH	18	AMUH_00018	○	-2.69861	6.0439	0.440866	-12.0672
AMUH	19	AMUH_00019	○	-3.70506	7.44434	-0.280445	-12.1926
AMUH	20	AMUH_00020	○	-2.90648	6.23829	0.2473	-12.1802
AMUH	21	AMUH_00021	○	-4.61794	8.0199	-0.329002	-12.2849
AMUH	22	AMUH_00022	× Hemorrahge, BRAF mutaion
AMUH	23	AMUH_00023	○	-5.8029	9.25466	-0.37416	-11.9384
AMUH	24	AMUH_00024	○	-5.68109	9.3193	0.0394733	-11.8228
AMUH	25	AMUH_00025	○	-2.3292	5.54643	0.805406	-11.4521
AMUH	26	AMUH_00026	○	-3.03398	6.78477	0.525591	-11.5715
AMUH	27	AMUH_00027	○	-4.31249	6.35661	-0.201573	-12.69
OICI	1	OICI_00001	○	7.5896	-4.0036	-0.329293	10.3232
OICI	2	OICI_00002	○	-1.80528	2.52028	0.862022	-2.24972
OICI	3	OICI_00003	○	-0.804044	6.25404	-0.101371	-5.05476
OICI	4	OICI_00004	○	-0.561585	2.41058	-0.536296	-2.06751
OICI	5	OICI_00005	○	-0.53814	2.5532	-0.494534	-1.75849
OICI	6	OICI_00006	○	-0.362061	2.09604	-0.432868	-1.47758
OICI	7	OICI_00007	○	2.33135	-2.80875	1.42131	4.22087
OICI	8	OICI_00008	○	-3.19896	4.25786	-0.601785	-2.37711
OICI	9	OICI_00009	○	1.30155	0.480358	0.406902	1.11556
OICI	10	OICI_00010	○	-0.391447	1.134	-0.122512	0.534489
OICI	11	OICI_00011	○	2.15326	0.586293	0.605895	0.637045
OICI	12	OICI_00012	○	0.432535	0.772411	-0.0911524	1.24265
OICI	13	OICI_00013	○	0.389392	0.656057	-0.0613898	1.41607
OICI	14	OICI_00014	○	1.56343	-3.02684	1.7239	4.21521
OICI	15	OICI_00015	○	3.6935	-7.80866	-1.64153	7.4455
OICI	16	OICI_00016	○	1.08073	2.49407	-0.744033	-1.48777
OICI	17	OICI_00017	○	1.49589	-1.10627	-0.705518	0.443652
OICI	18	OICI_00018	○	5.16891	-6.7653	1.63084	-2.1762
OICI	19	OICI_00019	○	3.08406	-6.85286	1.31863	1.28605
OICI	20	OICI_00020	× No images
OICI	21	OICI_00021	○	3.26006	-7.61327	1.44285	1.23385
OICI	22	OICI_00022	○	2.0478	-4.86572	0.359388	2.41087
OICI	23	OICI_00023	× GBM, No images
OICI	24	OICI_00024	○	2.49603	-6.46867	0.500612	3.11795
OICI	25	OICI_00025	○	2.205	-1.7425	-0.335382	2.86423
OICI	26	OICI_00026	○	1.34056	-4.79303	-0.154103	3.80238
OICI	27	OICI_00027	○	1.96608	-5.55087	-0.0870877	4.0572
OICI	28	OICI_00028	○	2.18889	-5.48475	0.173944	3.17188
OICI	29	OICI_00029	○	0.983912	-0.803192	-0.900047	3.74971
OICI	30	OICI_00030	○	2.15852	-6.05191	0.102661	3.43661
OICI	31	OICI_00031	× GBM
OICI	32	OICI_00032	○	0.0621015	6.26389	-0.152249	-4.33721
St. Joseph Hospital/Medical Center, Phoenix, AZ	1	TCIA_00001	× Slice mismach
St. Joseph Hospital/Medical Center, Phoenix, AZ	2	TCIA_00002	○	5.20948	-8.83581	-0.935214	12.001
St. Joseph Hospital/Medical Center, Phoenix, AZ	3	TCIA_00003	○	3.41131	-4.45229	0.17983	9.79283
St. Joseph Hospital/Medical Center, Phoenix, AZ	4	TCIA_00004	○	3.08748	-0.405336	-1.523	2.4645
St. Joseph Hospital/Medical Center, Phoenix, AZ	5	TCIA_00005	○	7.6684	-5.03441	-0.446638	8.85069
St. Joseph Hospital/Medical Center, Phoenix, AZ	6	TCIA_00006	○	4.45283	-3.17213	2.47131	-1.40007
St. Joseph Hospital/Medical Center, Phoenix, AZ	7	TCIA_00007	○	1.35891	2.20591	-1.04815	5.82724
St. Joseph Hospital/Medical Center, Phoenix, AZ	8	TCIA_00008	○	5.88867	-6.91949	0.303967	9.78813
St. Joseph Hospital/Medical Center, Phoenix, AZ	9	TCIA_00009	○	-7.34215	7.50871	0.308313	-11.7065
St. Joseph Hospital/Medical Center, Phoenix, AZ	10	TCIA_00010	○	3.08313	-6.85063	-0.0916722	9.0988
St. Joseph Hospital/Medical Center, Phoenix, AZ	11	TCIA_00011	○	5.34213	-7.79109	-0.552482	11.294
St. Joseph Hospital/Medical Center, Phoenix, AZ	12	TCIA_00012	× Insufficient images
St. Joseph Hospital/Medical Center, Phoenix, AZ	13	TCIA_00013	○	3.41682	-5.94593	-0.376982	6.96747
St. Joseph Hospital/Medical Center, Phoenix, AZ	14	TCIA_00014	○	1.44746	-2.45806	-1.19447	6.55063
St. Joseph Hospital/Medical Center, Phoenix, AZ	15	TCIA_00015	○	-0.0123091	4.10518	-1.40526	2.36416
St. Joseph Hospital/Medical Center, Phoenix, AZ	16	TCIA_00016	○	-6.22699	4.84346	0.932715	-7.09075
St. Joseph Hospital/Medical Center, Phoenix, AZ	17	TCIA_00017	○	-5.60523	3.52719	1.84689	-4.68519
St. Joseph Hospital/Medical Center, Phoenix, AZ	18	TCIA_00018	○	1.48942	1.38626	1.49569	2.37235
St. Joseph Hospital/Medical Center, Phoenix, AZ	19	TCIA_00019	○	2.65436	2.78175	1.86146	2.80043
St. Joseph Hospital/Medical Center, Phoenix, AZ	20	TCIA_00020	○	2.14423	-3.83938	2.14271	3.44
St. Joseph Hospital/Medical Center, Phoenix, AZ	21	TCIA_00021	○	0.110021	6.73936	-3.04475	-0.520615
St. Joseph Hospital/Medical Center, Phoenix, AZ	22	TCIA_00022	○	0.267161	6.36753	-2.97554	-0.177505
St. Joseph Hospital/Medical Center, Phoenix, AZ	23	TCIA_00023	○	0.568609	5.22445	-2.77056	0.688053
St. Joseph Hospital/Medical Center, Phoenix, AZ	24	TCIA_00024	× Slice mismach
St. Joseph Hospital/Medical Center, Phoenix, AZ	25	TCIA_00025	× Slice mismach
St. Joseph Hospital/Medical Center, Phoenix, AZ	26	TCIA_00026	○	0.937932	3.59553	-1.95075	3.55677
St. Joseph Hospital/Medical Center, Phoenix, AZ	27	TCIA_00027	○	1.20727	3.14806	-1.99313	4.2051
St. Joseph Hospital/Medical Center, Phoenix, AZ	28	TCIA_00028	○	-6.322	4.00095	-2.43247	0.597421
Case Western Reserve University, Cleveland, OH	29	TCIA_00029	○	-5.86978	3.51158	-2.41265	1.33067
Case Western Reserve University, Cleveland, OH	30	TCIA_00030	× Slice mismach
St. Joseph Hospital/Medical Center, Phoenix, AZ	31	TCIA_00031	○	2.80791	2.97566	-1.88098	4.60868
Case Western Reserve University, Cleveland, OH	32	TCIA_00032	○	5.81318	-8.11796	-0.162894	11.998
St. Joseph Hospital/Medical Center, Phoenix, AZ	33	TCIA_00033	○	3.88469	-1.16985	0.210354	7.46425
Case Western Reserve University, Cleveland, OH	34	TCIA_00034	○	6.55432	-7.60775	-0.500197	12.0506
Case Western Reserve University, Cleveland, OH	35	TCIA_00035	○	7.8985	-8.01914	-1.03522	10.9954
Case Western Reserve University, Cleveland, OH	36	TCIA_00036	○	4.47297	-8.26317	-0.0776433	11.8984
Case Western Reserve University, Cleveland, OH	37	TCIA_00037	× Slice mismach
Case Western Reserve University, Cleveland, OH	38	TCIA_00038	○	5.61	-5.79613	0.158752	11.2962
Case Western Reserve University, Cleveland, OH	39	TCIA_00039	○	7.06292	-5.72132	-1.89987	10.5196
Case Western Reserve University, Cleveland, OH	40	TCIA_00040	○	8.30907	-5.3973	-1.90021	11.2367
Case Western Reserve University, Cleveland, OH	41	TCIA_00041	○	7.88132	-5.49871	-2.26159	11.0139
Case Western Reserve University, Cleveland, OH	42	TCIA_00042	○	4.78835	-7.47174	-1.20049	11.0884
Case Western Reserve University, Cleveland, OH	43	TCIA_00043	○	6.07969	-7.67038	-1.10329	11.9278
Case Western Reserve University, Cleveland, OH	44	TCIA_00044	○	6.60837	-7.63504	-1.52002	11.6806
Case Western Reserve University, Cleveland, OH	45	TCIA_00045	○	7.42219	-7.7528	-0.671408	12.4198
Henry Ford Hospital, Detroit, MI	46	TCIA_00046	○	-5.34958	6.09733	-0.257345	-8.3939
Henry Ford Hospital, Detroit, MI	47	TCIA_00047	× Slice mismach
Henry Ford Hospital, Detroit, MI	48	TCIA_00048	○	-5.34158	5.91815	-0.0388537	-7.59537
Henry Ford Hospital, Detroit, MI	49	TCIA_00049	○	3.48126	-3.28307	0.597666	-1.81802
Henry Ford Hospital, Detroit, MI	50	TCIA_00050	○	3.49395	-3.67184	1.29005	-1.3222
Henry Ford Hospital, Detroit, MI	51	TCIA_00051	○	4.12122	-3.4574	1.45131	-0.434452
Henry Ford Hospital, Detroit, MI	52	TCIA_00052	○	-0.259395	3.60038	0.504005	-7.17515
Henry Ford Hospital, Detroit, MI	53	TCIA_00053	○	-0.113643	3.7707	0.560558	-5.97462
Henry Ford Hospital, Detroit, MI	54	TCIA_00054	○	3.40606	-3.5824	1.13197	-1.47752
Henry Ford Hospital, Detroit, MI	55	TCIA_00055	○	3.07259	-3.92904	1.30004	0.383415
Henry Ford Hospital, Detroit, MI	56	TCIA_00056	○	-5.19739	-0.231292	1.39445	-3.75607
Henry Ford Hospital, Detroit, MI	57	TCIA_00057	○	-4.72293	0.347933	0.882679	-4.37147
Henry Ford Hospital, Detroit, MI	58	TCIA_00058	○	-6.85482	4.94992	0.0119038	-5.52522
Henry Ford Hospital, Detroit, MI	59	TCIA_00059	○	-7.04317	2.51412	0.829789	-6.25987
Henry Ford Hospital, Detroit, MI	60	TCIA_00060	○	-4.65247	4.36066	0.369202	-5.8388
Henry Ford Hospital, Detroit, MI	61	TCIA_00061	○	-4.56358	3.78994	0.892153	-5.27814
Henry Ford Hospital, Detroit, MI	62	TCIA_00062	○	-7.76429	2.76398	1.69685	-7.82036
Henry Ford Hospital, Detroit, MI	63	TCIA_00063	○	-5.49309	-0.220339	1.78122	-4.50277
Henry Ford Hospital, Detroit, MI	64	TCIA_00064	○	-4.92473	-0.359044	1.49676	-2.97528
Henry Ford Hospital, Detroit, MI	65	TCIA_00065	○	5.45818	-3.10403	1.8643	-0.378435
Henry Ford Hospital, Detroit, MI	66	TCIA_00066	○	-5.34846	0.651398	0.872526	-0.691449
Henry Ford Hospital, Detroit, MI	67	TCIA_00067	○	-7.57499	3.35385	0.632587	-9.7023
Henry Ford Hospital, Detroit, MI	68	TCIA_00068	○	-5.87537	1.66493	1.17178	-8.76715
Henry Ford Hospital, Detroit, MI	69	TCIA_00069	○	-5.84601	1.70441	1.04472	-8.60068
Henry Ford Hospital, Detroit, MI	70	TCIA_00070	○	-5.13117	1.56553	1.34085	-7.75669
Henry Ford Hospital, Detroit, MI	71	TCIA_00071	○	-5.12159	0.904416	1.64035	-7.91083
Henry Ford Hospital, Detroit, MI	72	TCIA_00072	○	-4.84117	1.48198	1.69155	-7.11959
Henry Ford Hospital, Detroit, MI	73	TCIA_00073	○	-5.88105	0.713622	1.70355	-7.43523
Henry Ford Hospital, Detroit, MI	74	TCIA_00074	○	-5.63671	1.68715	1.24027	-8.30575
Henry Ford Hospital, Detroit, MI	75	TCIA_00075	○	-7.50921	7.63119	-0.667342	-7.67957
Henry Ford Hospital, Detroit, MI	76	TCIA_00076	○	-7.04368	5.03842	-0.11209	-6.45411
Henry Ford Hospital, Detroit, MI	77	TCIA_00077	× Insufficient images
Henry Ford Hospital, Detroit, MI	78	TCIA_00078	○	-2.52832	-0.941433	-0.13416	8.69525
Henry Ford Hospital, Detroit, MI	79	TCIA_00079	○	0.455153	-2.18821	0.070405	8.87895
Henry Ford Hospital, Detroit, MI	80	TCIA_00080	○	-3.05685	-0.582906	1.99566	-5.50149
Henry Ford Hospital, Detroit, MI	81	TCIA_00081	○	6.4977	-3.03411	-0.923208	7.92374
Henry Ford Hospital, Detroit, MI	82	TCIA_00082	○	5.24035	-5.76464	-1.04871	9.91312
Henry Ford Hospital, Detroit, MI	83	TCIA_00083	○	4.03311	-6.79944	-0.685956	10.6013
Henry Ford Hospital, Detroit, MI	84	TCIA_00084	○	7.4078	-4.51632	-0.535023	10.7144
Henry Ford Hospital, Detroit, MI	85	TCIA_00085	○	-3.21834	1.85978	1.01264	0.14733
Henry Ford Hospital, Detroit, MI	86	TCIA_00086	○	-2.99291	-1.23705	0.569032	6.19077
Henry Ford Hospital, Detroit, MI	87	TCIA_00087	○	5.06734	-5.70709	-1.42377	10.3193
Henry Ford Hospital, Detroit, MI	88	TCIA_00088	○	6.35343	-3.32905	-1.49544	9.19862
Henry Ford Hospital, Detroit, MI	89	TCIA_00089	○	4.53753	-4.47153	-1.48379	8.99786
Henry Ford Hospital, Detroit, MI	90	TCIA_00090	× Slice mismach
Henry Ford Hospital, Detroit, MI	91	TCIA_00091	○	-8.26925	3.92476	0.752975	-8.01777
Henry Ford Hospital, Detroit, MI	92	TCIA_00092	○	4.67588	-2.66956	1.81219	4.25769
Henry Ford Hospital, Detroit, MI	93	TCIA_00093	○	4.38586	-6.20912	2.1307	5.50403
Henry Ford Hospital, Detroit, MI	94	TCIA_00094	○	-2.00897	-2.95806	2.40539	0.0621387
Henry Ford Hospital, Detroit, MI	95	TCIA_00095	○	4.25482	-4.84526	1.96235	3.31904
Henry Ford Hospital, Detroit, MI	96	TCIA_00096	○	4.47663	-7.14465	-0.854275	10.2935
Henry Ford Hospital, Detroit, MI	97	TCIA_00097	○	-2.62761	-2.47062	1.46859	4.95184
Thomas Jefferson University, Philadelphia, PA	98	TCIA_00098	○	1.51125	0.86947	-1.79906	4.65716
Thomas Jefferson University, Philadelphia, PA	99	TCIA_00099	○	3.99327	-0.594531	-0.398634	7.41838
Thomas Jefferson University, Philadelphia, PA	100	TCIA_00100	○	3.21324	-1.90331	2.22939	0.72927
Thomas Jefferson University, Philadelphia, PA	101	TCIA_00101	○	2.43557	-1.00915	-1.7264	3.26141
Thomas Jefferson University, Philadelphia, PA	102	TCIA_00102	○	3.02698	-1.69258	-0.603045	7.06107
Thomas Jefferson University, Philadelphia, PA	103	TCIA_00103	○	2.8332	-1.87558	-0.728914	6.67418
Thomas Jefferson University, Philadelphia, PA	104	TCIA_00104	○	1.73538	-3.64427	-0.120453	7.76162
Thomas Jefferson University, Philadelphia, PA	105	TCIA_00105	× Insufficient images
Thomas Jefferson University, Philadelphia, PA	106	TCIA_00106	○	1.48899	-3.9029	-0.231937	8.0747
Thomas Jefferson University, Philadelphia, PA	107	TCIA_00107	× Large motion artifact
Thomas Jefferson University, Philadelphia, PA	108	TCIA_00108	○	5.16429	-1.73717	-0.385895	8.04271
Thomas Jefferson University, Philadelphia, PA	109	TCIA_00109	× Insufficient images
Thomas Jefferson University, Philadelphia, PA	110	TCIA_00110	○	-3.94961	5.36934	-3.05633	-0.564532
Thomas Jefferson University, Philadelphia, PA	111	TCIA_00111	○	-2.20347	1.53052	-2.12733	3.42108
Thomas Jefferson University, Philadelphia, PA	112	TCIA_00112	○	3.50217	-2.55829	-0.428103	6.50229
Thomas Jefferson University, Philadelphia, PA	113	TCIA_00113	○	6.32215	-2.0054	0.985182	5.06963

## Sheet: Table S4 (tSNE_TCIA)
Institution	Institution (abbreviation)	Patient number	Rsearch ID	Inclusion	T1 and T2 t-SNE 1	T1 and T2 t-SNE 2	rT1/T2 t-SNE 1	rT1/T2 t-SNE 2
St. Joseph Hospital/Medical Center, Phoenix, AZ	St.JHMC	1	TCIA_00001	× Slice mismach
St. Joseph Hospital/Medical Center, Phoenix, AZ	St.JHMC	2	TCIA_00002	○	5.20948	-8.83581	-0.935214	12.001
St. Joseph Hospital/Medical Center, Phoenix, AZ	St.JHMC	3	TCIA_00003	○	3.41131	-4.45229	0.17983	9.79283
St. Joseph Hospital/Medical Center, Phoenix, AZ	St.JHMC	4	TCIA_00004	○	3.08748	-0.405336	-1.523	2.4645
St. Joseph Hospital/Medical Center, Phoenix, AZ	St.JHMC	5	TCIA_00005	○	7.6684	-5.03441	-0.446638	8.85069
St. Joseph Hospital/Medical Center, Phoenix, AZ	St.JHMC	6	TCIA_00006	○	4.45283	-3.17213	2.47131	-1.40007
St. Joseph Hospital/Medical Center, Phoenix, AZ	St.JHMC	7	TCIA_00007	○	1.35891	2.20591	-1.04815	5.82724
St. Joseph Hospital/Medical Center, Phoenix, AZ	St.JHMC	8	TCIA_00008	○	5.88867	-6.91949	0.303967	9.78813
St. Joseph Hospital/Medical Center, Phoenix, AZ	St.JHMC	9	TCIA_00009	○	-7.34215	7.50871	0.308313	-11.7065
St. Joseph Hospital/Medical Center, Phoenix, AZ	St.JHMC	10	TCIA_00010	○	3.08313	-6.85063	-0.0916722	9.0988
St. Joseph Hospital/Medical Center, Phoenix, AZ	St.JHMC	11	TCIA_00011	○	5.34213	-7.79109	-0.552482	11.294
St. Joseph Hospital/Medical Center, Phoenix, AZ	St.JHMC	12	TCIA_00012	× Insufficient images
St. Joseph Hospital/Medical Center, Phoenix, AZ	St.JHMC	13	TCIA_00013	○	3.41682	-5.94593	-0.376982	6.96747
St. Joseph Hospital/Medical Center, Phoenix, AZ	St.JHMC	14	TCIA_00014	○	1.44746	-2.45806	-1.19447	6.55063
St. Joseph Hospital/Medical Center, Phoenix, AZ	St.JHMC	15	TCIA_00015	○	-0.0123091	4.10518	-1.40526	2.36416
St. Joseph Hospital/Medical Center, Phoenix, AZ	St.JHMC	16	TCIA_00016	○	-6.22699	4.84346	0.932715	-7.09075
St. Joseph Hospital/Medical Center, Phoenix, AZ	St.JHMC	17	TCIA_00017	○	-5.60523	3.52719	1.84689	-4.68519
St. Joseph Hospital/Medical Center, Phoenix, AZ	St.JHMC	18	TCIA_00018	○	1.48942	1.38626	1.49569	2.37235
St. Joseph Hospital/Medical Center, Phoenix, AZ	St.JHMC	19	TCIA_00019	○	2.65436	2.78175	1.86146	2.80043
St. Joseph Hospital/Medical Center, Phoenix, AZ	St.JHMC	20	TCIA_00020	○	2.14423	-3.83938	2.14271	3.44
St. Joseph Hospital/Medical Center, Phoenix, AZ	St.JHMC	21	TCIA_00021	○	0.110021	6.73936	-3.04475	-0.520615
St. Joseph Hospital/Medical Center, Phoenix, AZ	St.JHMC	22	TCIA_00022	○	0.267161	6.36753	-2.97554	-0.177505
St. Joseph Hospital/Medical Center, Phoenix, AZ	St.JHMC	23	TCIA_00023	○	0.568609	5.22445	-2.77056	0.688053
St. Joseph Hospital/Medical Center, Phoenix, AZ	St.JHMC	24	TCIA_00024	× Slice mismach
St. Joseph Hospital/Medical Center, Phoenix, AZ	St.JHMC	25	TCIA_00025	× Slice mismach
St. Joseph Hospital/Medical Center, Phoenix, AZ	St.JHMC	26	TCIA_00026	○	0.937932	3.59553	-1.95075	3.55677
St. Joseph Hospital/Medical Center, Phoenix, AZ	St.JHMC	27	TCIA_00027	○	1.20727	3.14806	-1.99313	4.2051
St. Joseph Hospital/Medical Center, Phoenix, AZ	St.JHMC	28	TCIA_00028	○	-6.322	4.00095	-2.43247	0.597421
Case Western Reserve University, Cleveland, OH	CWRU	29	TCIA_00029	○	-5.86978	3.51158	-2.41265	1.33067
Case Western Reserve University, Cleveland, OH	CWRU	30	TCIA_00030	× Slice mismach
St. Joseph Hospital/Medical Center, Phoenix, AZ	St.JHMC	31	TCIA_00031	○	2.80791	2.97566	-1.88098	4.60868
Case Western Reserve University, Cleveland, OH	CWRU	32	TCIA_00032	○	5.81318	-8.11796	-0.162894	11.998
St. Joseph Hospital/Medical Center, Phoenix, AZ	St.JHMC	33	TCIA_00033	○	3.88469	-1.16985	0.210354	7.46425
Case Western Reserve University, Cleveland, OH	CWRU	34	TCIA_00034	○	6.55432	-7.60775	-0.500197	12.0506
Case Western Reserve University, Cleveland, OH	CWRU	35	TCIA_00035	○	7.8985	-8.01914	-1.03522	10.9954
Case Western Reserve University, Cleveland, OH	CWRU	36	TCIA_00036	○	4.47297	-8.26317	-0.0776433	11.8984
Case Western Reserve University, Cleveland, OH	CWRU	37	TCIA_00037	× Slice mismach
Case Western Reserve University, Cleveland, OH	CWRU	38	TCIA_00038	○	5.61	-5.79613	0.158752	11.2962
Case Western Reserve University, Cleveland, OH	CWRU	39	TCIA_00039	○	7.06292	-5.72132	-1.89987	10.5196
Case Western Reserve University, Cleveland, OH	CWRU	40	TCIA_00040	○	8.30907	-5.3973	-1.90021	11.2367
Case Western Reserve University, Cleveland, OH	CWRU	41	TCIA_00041	○	7.88132	-5.49871	-2.26159	11.0139
Case Western Reserve University, Cleveland, OH	CWRU	42	TCIA_00042	○	4.78835	-7.47174	-1.20049	11.0884
Case Western Reserve University, Cleveland, OH	CWRU	43	TCIA_00043	○	6.07969	-7.67038	-1.10329	11.9278
Case Western Reserve University, Cleveland, OH	CWRU	44	TCIA_00044	○	6.60837	-7.63504	-1.52002	11.6806
Case Western Reserve University, Cleveland, OH	CWRU	45	TCIA_00045	○	7.42219	-7.7528	-0.671408	12.4198
Henry Ford Hospital, Detroit, MI	HFH	46	TCIA_00046	○	-5.34958	6.09733	-0.257345	-8.3939
Henry Ford Hospital, Detroit, MI	HFH	47	TCIA_00047	× Slice mismach
Henry Ford Hospital, Detroit, MI	HFH	48	TCIA_00048	○	-5.34158	5.91815	-0.0388537	-7.59537
Henry Ford Hospital, Detroit, MI	HFH	49	TCIA_00049	○	3.48126	-3.28307	0.597666	-1.81802
Henry Ford Hospital, Detroit, MI	HFH	50	TCIA_00050	○	3.49395	-3.67184	1.29005	-1.3222
Henry Ford Hospital, Detroit, MI	HFH	51	TCIA_00051	○	4.12122	-3.4574	1.45131	-0.434452
Henry Ford Hospital, Detroit, MI	HFH	52	TCIA_00052	○	-0.259395	3.60038	0.504005	-7.17515
Henry Ford Hospital, Detroit, MI	HFH	53	TCIA_00053	○	-0.113643	3.7707	0.560558	-5.97462
Henry Ford Hospital, Detroit, MI	HFH	54	TCIA_00054	○	3.40606	-3.5824	1.13197	-1.47752
Henry Ford Hospital, Detroit, MI	HFH	55	TCIA_00055	○	3.07259	-3.92904	1.30004	0.383415
Henry Ford Hospital, Detroit, MI	HFH	56	TCIA_00056	○	-5.19739	-0.231292	1.39445	-3.75607
Henry Ford Hospital, Detroit, MI	HFH	57	TCIA_00057	○	-4.72293	0.347933	0.882679	-4.37147
Henry Ford Hospital, Detroit, MI	HFH	58	TCIA_00058	○	-6.85482	4.94992	0.0119038	-5.52522
Henry Ford Hospital, Detroit, MI	HFH	59	TCIA_00059	○	-7.04317	2.51412	0.829789	-6.25987
Henry Ford Hospital, Detroit, MI	HFH	60	TCIA_00060	○	-4.65247	4.36066	0.369202	-5.8388
Henry Ford Hospital, Detroit, MI	HFH	61	TCIA_00061	○	-4.56358	3.78994	0.892153	-5.27814
Henry Ford Hospital, Detroit, MI	HFH	62	TCIA_00062	○	-7.76429	2.76398	1.69685	-7.82036
Henry Ford Hospital, Detroit, MI	HFH	63	TCIA_00063	○	-5.49309	-0.220339	1.78122	-4.50277
Henry Ford Hospital, Detroit, MI	HFH	64	TCIA_00064	○	-4.92473	-0.359044	1.49676	-2.97528
Henry Ford Hospital, Detroit, MI	HFH	65	TCIA_00065	○	5.45818	-3.10403	1.8643	-0.378435
Henry Ford Hospital, Detroit, MI	HFH	66	TCIA_00066	○	-5.34846	0.651398	0.872526	-0.691449
Henry Ford Hospital, Detroit, MI	HFH	67	TCIA_00067	○	-7.57499	3.35385	0.632587	-9.7023
Henry Ford Hospital, Detroit, MI	HFH	68	TCIA_00068	○	-5.87537	1.66493	1.17178	-8.76715
Henry Ford Hospital, Detroit, MI	HFH	69	TCIA_00069	○	-5.84601	1.70441	1.04472	-8.60068
Henry Ford Hospital, Detroit, MI	HFH	70	TCIA_00070	○	-5.13117	1.56553	1.34085	-7.75669
Henry Ford Hospital, Detroit, MI	HFH	71	TCIA_00071	○	-5.12159	0.904416	1.64035	-7.91083
Henry Ford Hospital, Detroit, MI	HFH	72	TCIA_00072	○	-4.84117	1.48198	1.69155	-7.11959
Henry Ford Hospital, Detroit, MI	HFH	73	TCIA_00073	○	-5.88105	0.713622	1.70355	-7.43523
Henry Ford Hospital, Detroit, MI	HFH	74	TCIA_00074	○	-5.63671	1.68715	1.24027	-8.30575
Henry Ford Hospital, Detroit, MI	HFH	75	TCIA_00075	○	-7.50921	7.63119	-0.667342	-7.67957
Henry Ford Hospital, Detroit, MI	HFH	76	TCIA_00076	○	-7.04368	5.03842	-0.11209	-6.45411
Henry Ford Hospital, Detroit, MI	HFH	77	TCIA_00077	× Insufficient images
Henry Ford Hospital, Detroit, MI	HFH	78	TCIA_00078	○	-2.52832	-0.941433	-0.13416	8.69525
Henry Ford Hospital, Detroit, MI	HFH	79	TCIA_00079	○	0.455153	-2.18821	0.070405	8.87895
Henry Ford Hospital, Detroit, MI	HFH	80	TCIA_00080	○	-3.05685	-0.582906	1.99566	-5.50149
Henry Ford Hospital, Detroit, MI	HFH	81	TCIA_00081	○	6.4977	-3.03411	-0.923208	7.92374
Henry Ford Hospital, Detroit, MI	HFH	82	TCIA_00082	○	5.24035	-5.76464	-1.04871	9.91312
Henry Ford Hospital, Detroit, MI	HFH	83	TCIA_00083	○	4.03311	-6.79944	-0.685956	10.6013
Henry Ford Hospital, Detroit, MI	HFH	84	TCIA_00084	○	7.4078	-4.51632	-0.535023	10.7144
Henry Ford Hospital, Detroit, MI	HFH	85	TCIA_00085	○	-3.21834	1.85978	1.01264	0.14733
Henry Ford Hospital, Detroit, MI	HFH	86	TCIA_00086	○	-2.99291	-1.23705	0.569032	6.19077
Henry Ford Hospital, Detroit, MI	HFH	87	TCIA_00087	○	5.06734	-5.70709	-1.42377	10.3193
Henry Ford Hospital, Detroit, MI	HFH	88	TCIA_00088	○	6.35343	-3.32905	-1.49544	9.19862
Henry Ford Hospital, Detroit, MI	HFH	89	TCIA_00089	○	4.53753	-4.47153	-1.48379	8.99786
Henry Ford Hospital, Detroit, MI	HFH	90	TCIA_00090	× Slice mismach
Henry Ford Hospital, Detroit, MI	HFH	91	TCIA_00091	○	-8.26925	3.92476	0.752975	-8.01777
Henry Ford Hospital, Detroit, MI	HFH	92	TCIA_00092	○	4.67588	-2.66956	1.81219	4.25769
Henry Ford Hospital, Detroit, MI	HFH	93	TCIA_00093	○	4.38586	-6.20912	2.1307	5.50403
Henry Ford Hospital, Detroit, MI	HFH	94	TCIA_00094	○	-2.00897	-2.95806	2.40539	0.0621387
Henry Ford Hospital, Detroit, MI	HFH	95	TCIA_00095	○	4.25482	-4.84526	1.96235	3.31904
Henry Ford Hospital, Detroit, MI	HFH	96	TCIA_00096	○	4.47663	-7.14465	-0.854275	10.2935
Henry Ford Hospital, Detroit, MI	HFH	97	TCIA_00097	○	-2.62761	-2.47062	1.46859	4.95184
Thomas Jefferson University, Philadelphia, PA	TJU	98	TCIA_00098	○	1.51125	0.86947	-1.79906	4.65716
Thomas Jefferson University, Philadelphia, PA	TJU	99	TCIA_00099	○	3.99327	-0.594531	-0.398634	7.41838
Thomas Jefferson University, Philadelphia, PA	TJU	100	TCIA_00100	○	3.21324	-1.90331	2.22939	0.72927
Thomas Jefferson University, Philadelphia, PA	TJU	101	TCIA_00101	○	2.43557	-1.00915	-1.7264	3.26141
Thomas Jefferson University, Philadelphia, PA	TJU	102	TCIA_00102	○	3.02698	-1.69258	-0.603045	7.06107
Thomas Jefferson University, Philadelphia, PA	TJU	103	TCIA_00103	○	2.8332	-1.87558	-0.728914	6.67418
Thomas Jefferson University, Philadelphia, PA	TJU	104	TCIA_00104	○	1.73538	-3.64427	-0.120453	7.76162
Thomas Jefferson University, Philadelphia, PA	TJU	105	TCIA_00105	× Insufficient images
Thomas Jefferson University, Philadelphia, PA	TJU	106	TCIA_00106	○	1.48899	-3.9029	-0.231937	8.0747
Thomas Jefferson University, Philadelphia, PA	TJU	107	TCIA_00107	× Large motion artifact
Thomas Jefferson University, Philadelphia, PA	TJU	108	TCIA_00108	○	5.16429	-1.73717	-0.385895	8.04271
Thomas Jefferson University, Philadelphia, PA	TJU	109	TCIA_00109	× Insufficient images
Thomas Jefferson University, Philadelphia, PA	TJU	110	TCIA_00110	○	-3.94961	5.36934	-3.05633	-0.564532
Thomas Jefferson University, Philadelphia, PA	TJU	111	TCIA_00111	○	-2.20347	1.53052	-2.12733	3.42108
Thomas Jefferson University, Philadelphia, PA	TJU	112	TCIA_00112	○	3.50217	-2.55829	-0.428103	6.50229
Thomas Jefferson University, Philadelphia, PA	TJU	113	TCIA_00113	○	6.32215	-2.0054	0.985182	5.06963

## Sheet: Table S5 (tSNE_vs_IDH)
Rsearch ID	IDH	T1 and T2 t-SNE 1	T1 and T2 t-SNE 2	rT1/T2 t-SNE 1	rT1/T2 t-SNE 2
AMUH_00001	+	-8.23356	5.51285	0.296898	-9.48852
AMUH_00002	+	-8.09851	5.20692	-0.204924	-8.16418
AMUH_00003	-	-3.10382	4.42812	0.0333819	-6.46375
AMUH_00004	-	-5.34332	7.90025	-0.0676448	-14.7684
AMUH_00005	+	-4.51942	6.92911	-0.00346125	-14.6623
AMUH_00006	-
AMUH_00007	+	-3.89393	4.40594	0.189465	-14.2705
AMUH_00008	+	-3.54147	2.46145	0.832133	-13.2231
AMUH_00009	+	-3.71262	2.2064	0.867699	-13.2051
AMUH_00010	-	-5.42556	8.21689	-0.286282	-13.4146
AMUH_00011	+	-5.59368	8.53982	-1.13231	-11.0571
AMUH_00012	+	-2.86747	4.27138	0.488719	-8.80943
AMUH_00013	+	-4.37141	7.65403	-0.908129	-11.3231
AMUH_00014	-	1.85653	-1.65308	-0.946972	-0.156305
AMUH_00015	+	-3.48235	6.0181	-0.525552	-7.04171
AMUH_00016	+	-6.98369	9.11463	-0.887177	-13.5941
AMUH_00017	+	-3.1902	6.51719	0.256889	-12.126
AMUH_00018	-	-2.69861	6.0439	0.440866	-12.0672
AMUH_00019	-	-3.70506	7.44434	-0.280445	-12.1926
AMUH_00020	+	-2.90648	6.23829	0.2473	-12.1802
AMUH_00021	+	-4.61794	8.0199	-0.329002	-12.2849
AMUH_00022	-
AMUH_00023	+	-5.8029	9.25466	-0.37416	-11.9384
AMUH_00024	+	-5.68109	9.3193	0.0394733	-11.8228
AMUH_00025	-	-2.3292	5.54643	0.805406	-11.4521
AMUH_00026	-	-3.03398	6.78477	0.525591	-11.5715
AMUH_00027	+	-4.31249	6.35661	-0.201573	-12.69
OICI_00001	-	7.5896	-4.0036	-0.329293	10.3232
OICI_00002	+	-1.80528	2.52028	0.862022	-2.24972
OICI_00003	+	-0.804044	6.25404	-0.101371	-5.05476
OICI_00004	+	-0.561585	2.41058	-0.536296	-2.06751
OICI_00005	-	-0.53814	2.5532	-0.494534	-1.75849
OICI_00006	+	-0.362061	2.09604	-0.432868	-1.47758
OICI_00007	+	2.33135	-2.80875	1.42131	4.22087
OICI_00008	-	-3.19896	4.25786	-0.601785	-2.37711
OICI_00009	-	1.30155	0.480358	0.406902	1.11556
OICI_00010	-	-0.391447	1.134	-0.122512	0.534489
OICI_00011	+	2.15326	0.586293	0.605895	0.637045
OICI_00012	-	0.432535	0.772411	-0.0911524	1.24265
OICI_00013	-	0.389392	0.656057	-0.0613898	1.41607
OICI_00014	-	1.56343	-3.02684	1.7239	4.21521
OICI_00015	+	3.6935	-7.80866	-1.64153	7.4455
OICI_00016	+	1.08073	2.49407	-0.744033	-1.48777
OICI_00017	+	1.49589	-1.10627	-0.705518	0.443652
OICI_00018	+	5.16891	-6.7653	1.63084	-2.1762
OICI_00019	-	3.08406	-6.85286	1.31863	1.28605
OICI_00020	+
OICI_00021	+	3.26006	-7.61327	1.44285	1.23385
OICI_00022	+	2.0478	-4.86572	0.359388	2.41087
OICI_00023	-
OICI_00024	-	2.49603	-6.46867	0.500612	3.11795
OICI_00025	+	2.205	-1.7425	-0.335382	2.86423
OICI_00026	-	1.34056	-4.79303	-0.154103	3.80238
OICI_00027	+	1.96608	-5.55087	-0.0870877	4.0572
OICI_00028	-	2.18889	-5.48475	0.173944	3.17188
OICI_00029	-	0.983912	-0.803192	-0.900047	3.74971
OICI_00030	+	2.15852	-6.05191	0.102661	3.43661
OICI_00031	+
OICI_00032	+	0.0621015	6.26389	-0.152249	-4.33721
TCIA_00001	+
TCIA_00002	+	5.20948	-8.83581	-0.935214	12.001
TCIA_00003	-	3.41131	-4.45229	0.17983	9.79283
TCIA_00004	+	3.08748	-0.405336	-1.523	2.4645
TCIA_00005	+	7.6684	-5.03441	-0.446638	8.85069
TCIA_00006	+	4.45283	-3.17213	2.47131	-1.40007
TCIA_00007	+	1.35891	2.20591	-1.04815	5.82724
TCIA_00008	+	5.88867	-6.91949	0.303967	9.78813
TCIA_00009	+	-7.34215	7.50871	0.308313	-11.7065
TCIA_00010	+	3.08313	-6.85063	-0.0916722	9.0988
TCIA_00011	+	5.34213	-7.79109	-0.552482	11.294
TCIA_00012	+
TCIA_00013	-	3.41682	-5.94593	-0.376982	6.96747
TCIA_00014	+	1.44746	-2.45806	-1.19447	6.55063
TCIA_00015	+	-0.0123091	4.10518	-1.40526	2.36416
TCIA_00016	+	-6.22699	4.84346	0.932715	-7.09075
TCIA_00017	-	-5.60523	3.52719	1.84689	-4.68519
TCIA_00018	+	1.48942	1.38626	1.49569	2.37235
TCIA_00019	+	2.65436	2.78175	1.86146	2.80043
TCIA_00020	+	2.14423	-3.83938	2.14271	3.44
TCIA_00021	+	0.110021	6.73936	-3.04475	-0.520615
TCIA_00022	+	0.267161	6.36753	-2.97554	-0.177505
TCIA_00023	+	0.568609	5.22445	-2.77056	0.688053
TCIA_00024	+
TCIA_00025	+
TCIA_00026	+	0.937932	3.59553	-1.95075	3.55677
TCIA_00027	+	1.20727	3.14806	-1.99313	4.2051
TCIA_00028	+	-6.322	4.00095	-2.43247	0.597421
TCIA_00029	+	-5.86978	3.51158	-2.41265	1.33067
TCIA_00030	+
TCIA_00031	+	2.80791	2.97566	-1.88098	4.60868
TCIA_00032	+	5.81318	-8.11796	-0.162894	11.998
TCIA_00033	+	3.88469	-1.16985	0.210354	7.46425
TCIA_00034	+	6.55432	-7.60775	-0.500197	12.0506
TCIA_00035	+	7.8985	-8.01914	-1.03522	10.9954
TCIA_00036	-	4.47297	-8.26317	-0.0776433	11.8984
TCIA_00037	+
TCIA_00038	+	5.61	-5.79613	0.158752	11.2962
TCIA_00039	+	7.06292	-5.72132	-1.89987	10.5196
TCIA_00040	+	8.30907	-5.3973	-1.90021	11.2367
TCIA_00041	-	7.88132	-5.49871	-2.26159	11.0139
TCIA_00042	+	4.78835	-7.47174	-1.20049	11.0884
TCIA_00043	+	6.07969	-7.67038	-1.10329	11.9278
TCIA_00044	-	6.60837	-7.63504	-1.52002	11.6806
TCIA_00045	+	7.42219	-7.7528	-0.671408	12.4198
TCIA_00046	+	-5.34958	6.09733	-0.257345	-8.3939
TCIA_00047	+
TCIA_00048	+	-5.34158	5.91815	-0.0388537	-7.59537
TCIA_00049	+	3.48126	-3.28307	0.597666	-1.81802
TCIA_00050	+	3.49395	-3.67184	1.29005	-1.3222
TCIA_00051	-	4.12122	-3.4574	1.45131	-0.434452
TCIA_00052	+	-0.259395	3.60038	0.504005	-7.17515
TCIA_00053	+	-0.113643	3.7707	0.560558	-5.97462
TCIA_00054	-	3.40606	-3.5824	1.13197	-1.47752
TCIA_00055	+	3.07259	-3.92904	1.30004	0.383415
TCIA_00056	+	-5.19739	-0.231292	1.39445	-3.75607
TCIA_00057	+	-4.72293	0.347933	0.882679	-4.37147
TCIA_00058	+	-6.85482	4.94992	0.0119038	-5.52522
TCIA_00059	+	-7.04317	2.51412	0.829789	-6.25987
TCIA_00060	+	-4.65247	4.36066	0.369202	-5.8388
TCIA_00061	-	-4.56358	3.78994	0.892153	-5.27814
TCIA_00062	+	-7.76429	2.76398	1.69685	-7.82036
TCIA_00063	+	-5.49309	-0.220339	1.78122	-4.50277
TCIA_00064	-	-4.92473	-0.359044	1.49676	-2.97528
TCIA_00065	+	5.45818	-3.10403	1.8643	-0.378435
TCIA_00066	+	-5.34846	0.651398	0.872526	-0.691449
TCIA_00067	+	-7.57499	3.35385	0.632587	-9.7023
TCIA_00068	+	-5.87537	1.66493	1.17178	-8.76715
TCIA_00069	+	-5.84601	1.70441	1.04472	-8.60068
TCIA_00070	+	-5.13117	1.56553	1.34085	-7.75669
TCIA_00071	+	-5.12159	0.904416	1.64035	-7.91083
TCIA_00072	+	-4.84117	1.48198	1.69155	-7.11959
TCIA_00073	+	-5.88105	0.713622	1.70355	-7.43523
TCIA_00074	+	-5.63671	1.68715	1.24027	-8.30575
TCIA_00075	+	-7.50921	7.63119	-0.667342	-7.67957
TCIA_00076	+	-7.04368	5.03842	-0.11209	-6.45411
TCIA_00077	-
TCIA_00078	+	-2.52832	-0.941433	-0.13416	8.69525
TCIA_00079	+	0.455153	-2.18821	0.070405	8.87895
TCIA_00080	+	-3.05685	-0.582906	1.99566	-5.50149
TCIA_00081	+	6.4977	-3.03411	-0.923208	7.92374
TCIA_00082	+	5.24035	-5.76464	-1.04871	9.91312
TCIA_00083	-	4.03311	-6.79944	-0.685956	10.6013
TCIA_00084	-	7.4078	-4.51632	-0.535023	10.7144
TCIA_00085	+	-3.21834	1.85978	1.01264	0.14733
TCIA_00086	+	-2.99291	-1.23705	0.569032	6.19077
TCIA_00087	+	5.06734	-5.70709	-1.42377	10.3193
TCIA_00088	+	6.35343	-3.32905	-1.49544	9.19862
TCIA_00089	+	4.53753	-4.47153	-1.48379	8.99786
TCIA_00090	+
TCIA_00091	+	-8.26925	3.92476	0.752975	-8.01777
TCIA_00092	+	4.67588	-2.66956	1.81219	4.25769
TCIA_00093	-	4.38586	-6.20912	2.1307	5.50403
TCIA_00094	+	-2.00897	-2.95806	2.40539	0.0621387
TCIA_00095	-	4.25482	-4.84526	1.96235	3.31904
TCIA_00096	+	4.47663	-7.14465	-0.854275	10.2935
TCIA_00097	+	-2.62761	-2.47062	1.46859	4.95184
TCIA_00098	-	1.51125	0.86947	-1.79906	4.65716
TCIA_00099	+	3.99327	-0.594531	-0.398634	7.41838
TCIA_00100	+	3.21324	-1.90331	2.22939	0.72927
TCIA_00101	+	2.43557	-1.00915	-1.7264	3.26141
TCIA_00102	+	3.02698	-1.69258	-0.603045	7.06107
TCIA_00103	+	2.8332	-1.87558	-0.728914	6.67418
TCIA_00104	-	1.73538	-3.64427	-0.120453	7.76162
TCIA_00105	-
TCIA_00106	-	1.48899	-3.9029	-0.231937	8.0747
TCIA_00107	+
TCIA_00108	-	5.16429	-1.73717	-0.385895	8.04271
TCIA_00109	+
TCIA_00110	+	-3.94961	5.36934	-3.05633	-0.564532
TCIA_00111	+	-2.20347	1.53052	-2.12733	3.42108
TCIA_00112	+	3.50217	-2.55829	-0.428103	6.50229
TCIA_00113	-	6.32215	-2.0054	0.985182	5.06963
